# Supplementary material for: Living kidney donation in a developing country
Source: PLoS One. 2022 May 10;17(5):e0268183. doi: 10.1371/journal.pone.0268183 (PMC9089923; doi:10.1371/journal.pone.0268183)
Supplement: S1 Dataset — (XLSX) [file pone.0268183.s002.xlsx]

## Sheet: Database potential donors
Study Number
	Degree of relation	RLD / NRLD	Sex	Ethnicity	Demographics of Potential Donor - Age at Assessment	Outcome of Potential Donor Evaluation	Reason for Non-Donation	Specific Reason(s) For Exclusion	Specify Miscellaneous Reason(s) for Exclusion	Specify BMI (kg/m²) If Overweight	EDTA-GFR (in ml/min/1.73m²) If Excluded for Renal Dysfunction	CKD-EPI GFR (in ml/min/1.73m² ) If Excluded for Renal Dysfunction	MDRD-GFR (in ml/min/1.73m² ) If Excluded for Renal Dysfunction	Cockroft-Gault Creatinine Clearance - Corrected to BSA (in ml/min/1.73m² ) If Excluded for Renal Dysfunction	Reason for Voluntary Withdrawal or Lost to Follow-Up	Specify Reason for Voluntary Withdrawal or Lost to Follow-Up
1	1	1	1	1	40-49	Rejected for Living Donation (Failed Living Donor)	Donor Related - Medical	Metabolic Profile - Obese Class I (BMI 30-34)	Not Applicable	30.1	Not Applicable	Not Applicable	Not Applicable	Not Applicable	Not Applicable	Not Applicable
2	1	1	0	1	22-29	Rejected for Living Donation (Failed Living Donor)	Donor Related - Medical	Renal - Low GFR or CrCL	Not Applicable	Not Applicable	80	67,4	63,8	75.4	Not Applicable	Not Applicable
3	1	1	1	1	40-49	Accepted for Living Donation - Ultimately Did Not Donate	Recipient Related	Transplant Candidate Demised	Not Applicable	Not Applicable	Not Applicable	Not Applicable	Not Applicable	Not Applicable	Not Applicable	Not Applicable
4	1	1	1	1	40-49	Accepted for Living Donation - Ultimately Did Not Donate	Donor Related - Psychosocial	Withdrew Voluntarily	Not Applicable	Not Applicable	Not Applicable	Not Applicable	Not Applicable	Not Applicable	Known - Specify	Donor changed mind - no specific reason
5	1	1	0	3	40-49	Rejected for Living Donation (Failed Living Donor)	Donor Related - Urological	Nephrolithiasis	Renal dysfunction	Not Applicable	57	81,5	77,5	72	Not Applicable	Not Applicable
6	1	1	0	1	30-39	Accepted for Living Donation - Ultimately Did Not Donate	Donor Related - Psychosocial	Withdrew Voluntarily	Not Applicable	Not Applicable	Not Applicable	Not Applicable	Not Applicable	Not Applicable	Known - Specify	Donor changed mind - no specific reason
7	1	1	1	1	30-39	Rejected for Living Donation (Failed Living Donor)	Donor Related - Medical	Renal - Low GFR or CrCL	Not Applicable	Not Applicable	48.2	52,3	48,9	58.5	Not Applicable	Not Applicable
8	1	1	1	1	30-39	Accepted for Living Donation - Ultimately Did Not Donate	Recipient Related	Alternate Donation Received - From Alternate Living Donor	Not Applicable	Not Applicable	Not Applicable	Not Applicable	Not Applicable	Not Applicable	Not Applicable	Not Applicable
9	1	1	1	1	22-29	Accepted for Living Donation - Ultimately Did Not Donate	Donor Related - Psychosocial	Withdrew Voluntarily	Not Applicable	Not Applicable	Not Applicable	Not Applicable	Not Applicable	Not Applicable	Known - Specify	Donor changed mind - no specific reason
10	1	1	1	1	40-49	Rejected for Living Donation (Failed Living Donor)	Donor-Recipient Related	Immunological - Positive Cytotoxic Antibody Cross-match	Not Applicable	Not Applicable	Not Applicable	Not Applicable	Not Applicable	Not Applicable	Not Applicable	Not Applicable
11	0	0	0	3	40-49	Rejected for Living Donation (Failed Living Donor)	Donor Related - Medical	Renal - Low GFR / CrCL and Proteinuria	Not Applicable	Not Applicable	52	68,8	66,6	67	Not Applicable	Not Applicable
12	1	1	0	2	22-29	Rejected for Living Donation (Failed Living Donor)	Donor Related - Medical	High Cardiovascular Risk - Valvular Heart Disease	Not Applicable	Not Applicable	Not Applicable	Not Applicable	Not Applicable	Not Applicable	Not Applicable	Not Applicable
13	1	1	1	1	22-29	Accepted for Living Donation - Ultimately Did Not Donate	Donor Related - Psychosocial	Withdrew Voluntarily	Not Applicable	Not Applicable	Not Applicable	Not Applicable	Not Applicable	Not Applicable	Known - Specify	Donor changed mind - no specific reason
14	1	1	1	1	50-59	Rejected for Living Donation (Failed Living Donor)	Donor Related - Medical	Hypertension	Not Applicable	Not Applicable	Not Applicable	Not Applicable	Not Applicable	Not Applicable	Not Applicable	Not Applicable
15	1	1	1	0	30-39	Rejected for Living Donation (Failed Living Donor)	Donor Related - Medical	Metabolic Profile - Obese Class III (BMI =40)	Not Applicable	40.4	Not Applicable	Not Applicable	Not Applicable	Not Applicable	Not Applicable	Not Applicable
16	1	1	1	0	40-49	Rejected for Living Donation (Failed Living Donor)	Donor Related - Medical	Renal - Proteinuria	Lost to follow-up	Not Applicable	Not Applicable	Not Applicable	Not Applicable	Not Applicable	Unknown	Not Applicable
17	1	1	1	0	30-39	Accepted for Living Donation - Ultimately Did Not Donate	Donor Related - Psychosocial	Withdrew Voluntarily	Not Applicable	Not Applicable	Not Applicable	Not Applicable	Not Applicable	Not Applicable	Known - Specify	Donor changed mind - felt coerced into donation to avoid family rift
18	1	1	0	2	50-59	Rejected for Living Donation (Failed Living Donor)	Donor Related - Medical	Virology and Infection Screen - HIV	Not Applicable	Not Applicable	Not Applicable	Not Applicable	Not Applicable	Not Applicable	Not Applicable	Not Applicable
19	1	1	0	1	30-39	Rejected for Living Donation (Failed Living Donor)	Donor Related - Medical	Hypertension	Not Applicable	Not Applicable	Not Applicable	Not Applicable	Not Applicable	Not Applicable	Not Applicable	Not Applicable
20	1	1	0	1	30-39	Accepted for Living Donation - Ultimately Did Not Donate	Recipient Related	Alternate Donation Received - From Deceased Donor (Erroneously)	Not Applicable	Not Applicable	Not Applicable	Not Applicable	Not Applicable	Not Applicable	Not Applicable	Not Applicable
21	1	1	1	1	22-29	Rejected for Living Donation (Failed Living Donor)	Donor Related - Anatomical / Radiological	Miscellaneous	Congenital Renal Anomaly - Right pelvic kidney with dilated pelvicalyceal system	Not Applicable	Not Applicable	Not Applicable	Not Applicable	Not Applicable	Not Applicable	Not Applicable
22	1	1	0	1	18-21	Rejected for Living Donation (Failed Living Donor)	Donor Related - Urological	Nephrolithiasis	IVP - Dilated calyces in upper pole of right kidney (secondary to obstruction by stone)	Not Applicable	Not Applicable	Not Applicable	Not Applicable	Not Applicable	Not Applicable	Not Applicable
23	1	1	1	1	30-39	Accepted for Living Donation - Ultimately Did Not Donate	Recipient Related	Transplant Candidate Medically Ineligible	Not Applicable	Not Applicable	Not Applicable	Not Applicable	Not Applicable	Not Applicable	Not Applicable	Not Applicable
24	1	1	1	0	30-39	Rejected for Living Donation (Failed Living Donor)	Donor Related - Medical	Metabolic Profile - Hypertension and Obesity	Not Applicable	35.2	Not Applicable	Not Applicable	Not Applicable	Not Applicable	Not Applicable	Not Applicable
25	1	1	1	3	30-39	Accepted for Living Donation - Ultimately Did Not Donate	Donor Related - Psychosocial	Withdrew Voluntarily	Not Applicable	Not Applicable	Not Applicable	Not Applicable	Not Applicable	Not Applicable	Known - Specify	Donor changed mind - no specific reason
26	1	1	0	2	22-29	Rejected for Living Donation (Failed Living Donor)	Donor Related - Medical	Virology and Infection Screen - HIV	Not Applicable	Not Applicable	Not Applicable	Not Applicable	Not Applicable	Not Applicable	Not Applicable	Not Applicable
27	1	1	1	3	40-49	Rejected for Living Donation (Failed Living Donor)	Donor Related - Medical	Incidental Malignancy	Lymphoma	Not Applicable	Not Applicable	Not Applicable	Not Applicable	Not Applicable	Not Applicable	Not Applicable
28	1	1	1	1	40-49	Rejected for Living Donation (Failed Living Donor)	Donor Related - Medical	Renal - Low GFR or CrCL	Not Applicable	Not Applicable	58	65,1	61,6	62	Not Applicable	Not Applicable
29	1	1	0	1	30-39	Rejected for Living Donation (Failed Living Donor)	Donor Related - Anatomical / Radiological	Abnormal Renal Vessels on CT Angiogram	Dyslipidemia	Not Applicable	Not Applicable	Not Applicable	Not Applicable	Not Applicable	Not Applicable	Not Applicable
30	1	1	1	1	22-29	Rejected for Living Donation (Failed Living Donor)	Donor Related - Psychosocial	Lost to follow-up	Not Applicable	Not Applicable	Not Applicable	Not Applicable	Not Applicable	Not Applicable	Unknown	Not Applicable
31	1	1	1	1	30-39	Rejected for Living Donation (Failed Living Donor)	Donor-Recipient Related	Immunological - Positive Cytotoxic Antibody Cross-match	Not Applicable	Not Applicable	Not Applicable	Not Applicable	Not Applicable	Not Applicable	Not Applicable	Not Applicable
32	1	1	0	1	40-49	Rejected for Living Donation (Failed Living Donor)	Donor Related - Medical	Renal - Proteinuria	Possible Membranous glomerulonephritis	Not Applicable	Not Applicable	Not Applicable	Not Applicable	Not Applicable	Not Applicable	Not Applicable
33	1	1	1	1	30-39	Rejected for Living Donation (Failed Living Donor)	Donor Related - Medical	Metabolic Profile - Hypertension and Obesity	Proteinuria	30.7	Not Applicable	Not Applicable	Not Applicable	Not Applicable	Not Applicable	Not Applicable
34	1	1	1	2	50-59	Rejected for Living Donation (Failed Living Donor)	Donor-Recipient Related	Immunological - Positive Cytotoxic Antibody Cross-match	Not Applicable	Not Applicable	Not Applicable	Not Applicable	Not Applicable	Not Applicable	Not Applicable	Not Applicable
35	1	1	1	1	50-59	Accepted for Living Donation - Ultimately Did Not Donate	Recipient Related	Transplant Candidate Medically Ineligible	Not Applicable	Not Applicable	Not Applicable	Not Applicable	Not Applicable	Not Applicable	Not Applicable	Not Applicable
36	1	1	1	1	30-39	Accepted for Living Donation - Ultimately Did Not Donate	Recipient Related	Transplant Candidate Medically Ineligible	Not Applicable	Not Applicable	Not Applicable	Not Applicable	Not Applicable	Not Applicable	Not Applicable	Not Applicable
37	1	1	1	1	22-29	Rejected for Living Donation (Failed Living Donor)	Donor Related - Anatomical / Radiological	Miscellaneous	Congenital Renal Anomaly - Hypoplastic left kidney	Not Applicable	Not Applicable	Not Applicable	Not Applicable	Not Applicable	Not Applicable	Not Applicable
38	1	1	1	0	22-29	Rejected for Living Donation (Failed Living Donor)	Donor Related - Medical	Hypertension	Not Applicable	Not Applicable	Not Applicable	Not Applicable	Not Applicable	Not Applicable	Not Applicable	Not Applicable
39	1	1	0	1	22-29	Accepted for Living Donation - Ultimately Did Not Donate	Donor Related - Psychosocial	Withdrew Voluntarily	Not Applicable	Not Applicable	Not Applicable	Not Applicable	Not Applicable	Not Applicable	Known - Specify	Donor changed mind - no specific reason
40	1	1	0	3	30-39	Rejected for Living Donation (Failed Living Donor)	Donor Related - Medical	Renal - Low GFR or CrCL	Not Applicable	Not Applicable	68	78,6	74,1	63	Not Applicable	Not Applicable
41	1	1	1	2	40-49	Rejected for Living Donation (Failed Living Donor)	Donor Related - Medical	Metabolic Profile - Obese Class II (BMI 35-39)	Not Applicable	36.9	Not Applicable	Not Applicable	Not Applicable	Not Applicable	Not Applicable	Not Applicable
42	1	1	0	1	30-39	Rejected for Living Donation (Failed Living Donor)	Donor-Recipient Related	Immunological - Positive Cytotoxic Antibody Cross-match	Not Applicable	Not Applicable	Not Applicable	Not Applicable	Not Applicable	Not Applicable	Not Applicable	Not Applicable
43	1	1	0	1	50-59	Rejected for Living Donation (Failed Living Donor)	Donor Related - Medical	Miscellaneous	Haematological - Bleeding diathesis	Not Applicable	Not Applicable	Not Applicable	Not Applicable	Not Applicable	Not Applicable	Not Applicable
44	1	1	1	1	50-59	Rejected for Living Donation (Failed Living Donor)	Donor Related - Medical	Renal - Low GFR / CrCL and Proteinuria	Not Applicable	Not Applicable	61	61,2	59,2	68	Not Applicable	Not Applicable
45	1	1	0	0	22-29	Rejected for Living Donation (Failed Living Donor)	Donor Related - Psychosocial	Required Referral to Social Worker / Psychologist / Psychiatrist	Not Applicable	Not Applicable	Not Applicable	Not Applicable	Not Applicable	Not Applicable	Not Applicable	Not Applicable
46	1	1	1	1	30-39	Rejected for Living Donation (Failed Living Donor)	Donor Related - Medical	Metabolic Profile - Obese Class II (BMI 35-39)	Not Applicable	35.7	Not Applicable	Not Applicable	Not Applicable	Not Applicable	Not Applicable	Not Applicable
47	1	1	0	1	40-49	Rejected for Living Donation (Failed Living Donor)	Donor Related - Medical	Metabolic Profile - Obese Class I (BMI 30-34)	Not Applicable	33	Not Applicable	Not Applicable	Not Applicable	Not Applicable	Not Applicable	Not Applicable
48	1	1	1	0	22-29	Rejected for Living Donation (Failed Living Donor)	Donor Related - Medical	Metabolic Profile - Obese Class II (BMI 35-39)	Not Applicable	36.5	Not Applicable	Not Applicable	Not Applicable	Not Applicable	Not Applicable	Not Applicable
49	1	1	0	0	22-29	Accepted for Living Donation - Ultimately Did Not Donate	Recipient Related	Transplant Candidate Medically Ineligible	Not Applicable	Not Applicable	Not Applicable	Not Applicable	Not Applicable	Not Applicable	Not Applicable	Not Applicable
50	1	1	0	2	30-39	Rejected for Living Donation (Failed Living Donor)	Donor Related - Psychosocial	Lost to follow-up	Not Applicable	Not Applicable	Not Applicable	Not Applicable	Not Applicable	Not Applicable	Unknown	Not Applicable
51	1	1	1	1	40-49	Rejected for Living Donation (Failed Living Donor)	Donor Related - Medical	Renal - Low GFR or CrCL	Not Applicable	Not Applicable	86	67	62,5	69	Unknown	Not Applicable
52	1	1	1	3	22-29	Accepted for Living Donation - Ultimately Did Not Donate	Donor Related - Psychosocial	Withdrew Voluntarily	Not Applicable	Not Applicable	Not Applicable	Not Applicable	Not Applicable	Not Applicable	Known - Specify	Donor changed mind - felt coerced into donation to avoid family rift
53	1	1	0	0	22-29	Rejected for Living Donation (Failed Living Donor)	Donor Related - Medical	Renal - Low GFR or CrCL	Not Applicable	Not Applicable	83	83	77,9	80	Not Applicable	Not Applicable
54	1	1	0	1	22-29	Rejected for Living Donation (Failed Living Donor)	Donor Related - Medical	Metabolic Profile - Hypertension and Obesity	Not Applicable	31.5	Not Applicable	Not Applicable	Not Applicable	Not Applicable	Not Applicable	Not Applicable
55	3	1	1	1	30-39	Rejected for Living Donation (Failed Living Donor)	Donor Related - Medical	Renal - Low GFR or CrCL	Not Applicable	Not Applicable	82	52,7	49,4	63.2	Not Applicable	Not Applicable
56	3	1	0	1	22-29	Accepted for Living Donation - Ultimately Did Not Donate	Donor Related - Psychosocial	Withdrew Voluntarily	Not Applicable	Not Applicable	Not Applicable	Not Applicable	Not Applicable	Not Applicable	Known - Specify	Donor changed mind - felt coerced into donation to avoid family rift
57	0	0	0	1	30-39	Accepted for Living Donation - Ultimately Did Not Donate	Recipient Related	Alternate Donation Received - From Alternate Living Donor	Not Applicable	Not Applicable	Not Applicable	Not Applicable	Not Applicable	Not Applicable	Not Applicable	Not Applicable
58	1	1	1	1	30-39	Accepted for Living Donation - Ultimately Did Not Donate	Recipient Related	Alternate Donation Received - From Deceased Donor (Erroneously)	Not Applicable	Not Applicable	Not Applicable	Not Applicable	Not Applicable	Not Applicable	Not Applicable	Not Applicable
59	1	1	1	1	30-39	Accepted for Living Donation - Ultimately Did Not Donate	Donor Related - Psychosocial	Withdrew Voluntarily	Not Applicable	Not Applicable	Not Applicable	Not Applicable	Not Applicable	Not Applicable	Known - Specify	Donor changed mind - felt coerced into donation to avoid family rift
60	1	1	0	0	30-39	Rejected for Living Donation (Failed Living Donor)	Donor Related - Medical	Miscellaneous	Chronic Ethanol Abuse	Not Applicable	Not Applicable	Not Applicable	Not Applicable	Not Applicable	Not Applicable	Not Applicable
61	1	1	1	0	22-29	Accepted for Living Donation - Ultimately Did Not Donate	Donor Related - Psychosocial	Withdrew Voluntarily	Not Applicable	Not Applicable	Not Applicable	Not Applicable	Not Applicable	Not Applicable	Known - Specify	Donor changed mind - no specific reason
62	1	1	1	1	30-39	Rejected for Living Donation (Failed Living Donor)	Donor Related - Medical	Metabolic Profile - Obese Class I (BMI 30-34)	Proteinuria, Dyslipidemia	31.2	Not Applicable	Not Applicable	Not Applicable	Not Applicable	Not Applicable	Not Applicable
63	1	1	1	1	22-29	Rejected for Living Donation (Failed Living Donor)	Donor Related - Medical	Miscellaneous	Poorly controlled epilepsy	Not Applicable	Not Applicable	Not Applicable	Not Applicable	Not Applicable	Not Applicable	Not Applicable
64	1	1	0	1	22-29	Rejected for Living Donation (Failed Living Donor)	Donor-Recipient Related	Immunological - ABO Incompatibility	Not Applicable	Not Applicable	Not Applicable	Not Applicable	Not Applicable	Not Applicable	Not Applicable	Not Applicable
65	1	1	0	1	22-29	Accepted for Living Donation - Ultimately Did Not Donate	Donor Related - Psychosocial	Miscellaneous	Donor incarcerated	Not Applicable	Not Applicable	Not Applicable	Not Applicable	Not Applicable	Not Applicable	Not Applicable
66	1	1	1	1	30-39	Rejected for Living Donation (Failed Living Donor)	Donor-Recipient Related	Immunological - ABO Incompatibility	Not Applicable	Not Applicable	Not Applicable	Not Applicable	Not Applicable	Not Applicable	Not Applicable	Not Applicable
67	1	1	0	1	30-39	Rejected for Living Donation (Failed Living Donor)	Donor Related - Medical	Miscellaneous	Chronic Ethanol Abuse	Not Applicable	Not Applicable	Not Applicable	Not Applicable	Not Applicable	Not Applicable	Not Applicable
68	1	1	1	1	30-39	Accepted for Living Donation - Ultimately Did Not Donate	Recipient Related	Transplant Candidate Medically Ineligible	Not Applicable	Not Applicable	Not Applicable	Not Applicable	Not Applicable	Not Applicable	Not Applicable	Not Applicable
69	1	1	0	1	50-59	Rejected for Living Donation (Failed Living Donor)	Donor-Recipient Related	Immunological - Positive Cytotoxic Antibody Cross-match	Not Applicable	Not Applicable	Not Applicable	Not Applicable	Not Applicable	Not Applicable	Not Applicable	Not Applicable
70	1	1	1	1	50-59	Rejected for Living Donation (Failed Living Donor)	Donor Related - Medical	Hypertension	Not Applicable	Not Applicable	Not Applicable	Not Applicable	Not Applicable	Not Applicable	Not Applicable	Not Applicable
71	1	1	1	1	18-21	Rejected for Living Donation (Failed Living Donor)	Donor Related - Medical	Miscellaneous	Poorly controlled epilepsy	Not Applicable	Not Applicable	Not Applicable	Not Applicable	Not Applicable	Not Applicable	Not Applicable
72	1	1	1	1	40-49	Rejected for Living Donation (Failed Living Donor)	Donor Related - Medical	Hypertension	Not Applicable	Not Applicable	Not Applicable	Not Applicable	Not Applicable	Not Applicable	Not Applicable	Not Applicable
73	1	1	0	1	40-49	Rejected for Living Donation (Failed Living Donor)	Donor Related - Medical	Renal - Low GFR or CrCL	Transplant Candidate Medically Ineligible	Not Applicable	82	71,7	68,4	77.9	Not Applicable	Not Applicable
74	2	1	1	1	50-59	Rejected for Living Donation (Failed Living Donor)	Donor Related - Medical	Hypertension	Not Applicable	Not Applicable	Not Applicable	Not Applicable	Not Applicable	Not Applicable	Not Applicable	Not Applicable
75	1	1	1	1	30-39	Rejected for Living Donation (Failed Living Donor)	Donor Related - Medical	Metabolic Profile - Obese Class I (BMI 30-34)	Not Applicable	30.8	Not Applicable	Not Applicable	Not Applicable	Not Applicable	Not Applicable	Not Applicable
76	0	0	1	1	40-49	Rejected for Living Donation (Failed Living Donor)	Donor Related - Medical	Hypertension	Not Applicable	Not Applicable	Not Applicable	Not Applicable	Not Applicable	Not Applicable	Not Applicable	Not Applicable
77	1	1	0	1	50-59	Rejected for Living Donation (Failed Living Donor)	Donor Related - Medical	Metabolic Profile - Obese Class I (BMI 30-34)	Dyslipidemia, COPD (secondary to smoking) - complicated by Cor Pulmonale	31.8	Not Applicable	Not Applicable	Not Applicable	Not Applicable	Not Applicable	Not Applicable
78	1	1	1	0	30-39	Rejected for Living Donation (Failed Living Donor)	Donor Related - Medical	Hypertension	Not Applicable	Not Applicable	Not Applicable	Not Applicable	Not Applicable	Not Applicable	Not Applicable	Not Applicable
79	1	1	1	1	22-29	Accepted for Living Donation - Ultimately Did Not Donate	Donor Related - Medical	Pregnancy	Not Applicable	Not Applicable	Not Applicable	Not Applicable	Not Applicable	Not Applicable	Not Applicable	Not Applicable
80	1	1	0	1	30-39	Rejected for Living Donation (Failed Living Donor)	Donor Related - Urological	Miscellaneous	Bilateral pyeloplasties previously performed	Not Applicable	Not Applicable	Not Applicable	Not Applicable	Not Applicable	Not Applicable	Not Applicable
81	0	0	1	1	30-39	Accepted for Living Donation - Ultimately Did Not Donate	Recipient Related	Alternate Donation Received - From Alternate Living Donor	Not Applicable	Not Applicable	Not Applicable	Not Applicable	Not Applicable	Not Applicable	Not Applicable	Not Applicable
82	1	1	1	1	30-39	Rejected for Living Donation (Failed Living Donor)	Donor Related - Medical	Hypertension	Not Applicable	Not Applicable	Not Applicable	Not Applicable	Not Applicable	Not Applicable	Not Applicable	Not Applicable
83	1	1	1	3	22-29	Rejected for Living Donation (Failed Living Donor)	Donor Related - Psychosocial	Lost to follow-up	Not Applicable	Not Applicable	Not Applicable	Not Applicable	Not Applicable	Not Applicable	Unknown	Not Applicable
84	1	1	1	0	50-59	Rejected for Living Donation (Failed Living Donor)	Donor Related - Medical	Metabolic Profile - Obese Class II (BMI 35-39)	Renal dysfunction (Renal ultrasound - Right dysplastic pelvic kidney)	39	80	80,8	76,3	77	Not Applicable	Not Applicable
85	2	1	0	1	50-59	Rejected for Living Donation (Failed Living Donor)	Donor-Recipient Related	Immunological - Positive Cytotoxic Antibody Cross-match	Not Applicable	Not Applicable	Not Applicable	Not Applicable	Not Applicable	Not Applicable	Not Applicable	Not Applicable
86	1	1	0	0	22-29	Rejected for Living Donation (Failed Living Donor)	Donor Related - Psychosocial	Lost to follow-up	Not Applicable	Not Applicable	Not Applicable	Not Applicable	Not Applicable	Not Applicable	Known - Specify	Domicile > 100km away
87	1	1	0	1	>65	Rejected for Living Donation (Failed Living Donor)	Donor Related - Medical	Miscellaneous	Age 66 - High Risk Geriatric Donor	Not Applicable	Not Applicable	Not Applicable	Not Applicable	Not Applicable	Not Applicable	Not Applicable
88	1	1	0	1	50-59	Rejected for Living Donation (Failed Living Donor)	Donor-Recipient Related	Immunological - ABO Incompatibility	Not Applicable	Not Applicable	Not Applicable	Not Applicable	Not Applicable	Not Applicable	Not Applicable	Not Applicable
89	0	0	0	3	22-29	Rejected for Living Donation (Failed Living Donor)	Donor-Recipient Related	Immunological - Positive Cytotoxic Antibody Cross-match	Not Applicable	Not Applicable	Not Applicable	Not Applicable	Not Applicable	Not Applicable	Not Applicable	Not Applicable
90	1	1	0	0	30-39	Rejected for Living Donation (Failed Living Donor)	Donor Related - Psychosocial	Lost to follow-up	Not Applicable	Not Applicable	Not Applicable	Not Applicable	Not Applicable	Not Applicable	Unknown	Not Applicable
91	1	1	1	0	30-39	Accepted for Living Donation - Ultimately Did Not Donate	Recipient Related	Alternate Donation Received - From Alternate Living Donor	Not Applicable	Not Applicable	Not Applicable	Not Applicable	Not Applicable	Not Applicable	Not Applicable	Not Applicable
92	0	0	0	1	30-39	Accepted for Living Donation - Ultimately Did Not Donate	Recipient Related	Alternate Donation Received - From Deceased Donor (Erroneously)	Not Applicable	Not Applicable	Not Applicable	Not Applicable	Not Applicable	Not Applicable	Not Applicable	Not Applicable
93	1	1	0	0	50-59	Rejected for Living Donation (Failed Living Donor)	Donor Related - Medical	Renal - Low GFR or CrCL	Pre-obese	28.6	49	67	65,1	67	Not Applicable	Not Applicable
94	1	1	0	1	30-39	Rejected for Living Donation (Failed Living Donor)	Donor Related - Medical	Metabolic Profile - Obese Class II (BMI 35-39)	Not Applicable	35.1	Not Applicable	Not Applicable	Not Applicable	Not Applicable	Not Applicable	Not Applicable
95	0	0	0	3	30-39	Rejected for Living Donation (Failed Living Donor)	Donor Related - Medical	Metabolic Profile - Obese Class I (BMI 30-34)	Not Applicable	32	Not Applicable	Not Applicable	Not Applicable	Not Applicable	Not Applicable	Not Applicable
96	1	1	0	1	30-39	Rejected for Living Donation (Failed Living Donor)	Donor-Recipient Related	Immunological - ABO Incompatibility	Not Applicable	Not Applicable	Not Applicable	Not Applicable	Not Applicable	Not Applicable	Not Applicable	Not Applicable
97	1	1	1	1	40-49	Rejected for Living Donation (Failed Living Donor)	Donor Related - Medical	Hypertension	Recurrent Pyelonephritis	Not Applicable	Not Applicable	Not Applicable	Not Applicable	Not Applicable	Not Applicable	Not Applicable
98	3	1	1	1	22-29	Rejected for Living Donation (Failed Living Donor)	Donor-Recipient Related	Immunological - ABO Incompatibility	Not Applicable	Not Applicable	Not Applicable	Not Applicable	Not Applicable	Not Applicable	Not Applicable	Not Applicable
99	1	1	1	1	40-49	Rejected for Living Donation (Failed Living Donor)	Donor Related - Urological	Miscellaneous	Previous schistosomiasis. Multiple bladder diverticulae with dilated right pelvicalyceal system	Not Applicable	Not Applicable	Not Applicable	Not Applicable	Not Applicable	Not Applicable	Not Applicable
100	1	1	1	1	30-39	Rejected for Living Donation (Failed Living Donor)	Donor Related - Medical	Metabolic Profile - Obese Class I (BMI 30-34)	Not Applicable	30	Not Applicable	Not Applicable	Not Applicable	Not Applicable	Not Applicable	Not Applicable
101	1	1	0	1	40-49	Rejected for Living Donation (Failed Living Donor)	Donor Related - Medical	Metabolic Profile - Obese Class I (BMI 30-34)	Not Applicable	31.3	Not Applicable	Not Applicable	Not Applicable	Not Applicable	Not Applicable	Not Applicable
102	1	1	0	1	40-49	Rejected for Living Donation (Failed Living Donor)	Donor Related - Medical	Respiratory Disease - COPD	Cor Pulmonale	Not Applicable	Not Applicable	Not Applicable	Not Applicable	Not Applicable	Not Applicable	Not Applicable
103	1	1	0	1	22-29	Accepted for Living Donation - Ultimately Did Not Donate	Donor Related - Psychosocial	Withdrew Voluntarily	Not Applicable	Not Applicable	Not Applicable	Not Applicable	Not Applicable	Not Applicable	Known - Specify	Domicile > 100km away
104	0	0	1	0	30-39	Accepted for Living Donation - Ultimately Did Not Donate	Recipient Related	Transplant Candidate Demised	Not Applicable	Not Applicable	Not Applicable	Not Applicable	Not Applicable	Not Applicable	Not Applicable	Not Applicable
105	1	1	0	1	22-29	Rejected for Living Donation (Failed Living Donor)	Donor Related - Medical	Hypertension	Not Applicable	Not Applicable	Not Applicable	Not Applicable	Not Applicable	Not Applicable	Not Applicable	Not Applicable
106	1	1	1	1	30-39	Rejected for Living Donation (Failed Living Donor)	Donor Related - Medical	Metabolic Profile - Hypertension and Obesity	Not Applicable	34	Not Applicable	Not Applicable	Not Applicable	Not Applicable	Not Applicable	Not Applicable
107	0	0	0	1	30-39	Accepted for Living Donation - Ultimately Did Not Donate	Recipient Related	Alternate Donation Received - From Deceased Donor (Erroneously)	Not Applicable	Not Applicable	Not Applicable	Not Applicable	Not Applicable	Not Applicable	Not Applicable	Not Applicable
108	1	1	0	1	30-39	Accepted for Living Donation - Ultimately Did Not Donate	Recipient Related	Transplant Candidate Medically Ineligible	Not Applicable	Not Applicable	Not Applicable	Not Applicable	Not Applicable	Not Applicable	Not Applicable	Not Applicable
109	0	0	0	3	30-39	Rejected for Living Donation (Failed Living Donor)	Donor-Recipient Related	Immunological - Positive Cytotoxic Antibody Cross-match	Not Applicable	Not Applicable	Not Applicable	Not Applicable	Not Applicable	Not Applicable	Not Applicable	Not Applicable
110	1	1	1	0	30-39	Rejected for Living Donation (Failed Living Donor)	Donor Related - Medical	Virology and Infection Screen - HIV	Not Applicable	Not Applicable	Not Applicable	Not Applicable	Not Applicable	Not Applicable	Not Applicable	Not Applicable
111	1	1	0	0	30-39	Accepted for Living Donation - Ultimately Did Not Donate	Recipient Related	Alternate Donation Received - From Deceased Donor (Erroneously)	Not Applicable	Not Applicable	Not Applicable	Not Applicable	Not Applicable	Not Applicable	Not Applicable	Not Applicable
112	1	1	0	1	30-39	Accepted for Living Donation - Ultimately Did Not Donate	Recipient Related	Alternate Donation Received - From Deceased Donor (Erroneously)	Not Applicable	Not Applicable	Not Applicable	Not Applicable	Not Applicable	Not Applicable	Not Applicable	Not Applicable
113	1	1	1	1	40-49	Rejected for Living Donation (Failed Living Donor)	Donor Related - Anatomical / Radiological	Miscellaneous	Congenital Renal Anomaly - Medullary Sponge Kidney	Not Applicable	Not Applicable	Not Applicable	Not Applicable	Not Applicable	Not Applicable	Not Applicable
114	0	0	0	1	30-39	Accepted for Living Donation - Ultimately Did Not Donate	Donor Related - Psychosocial	Withdrew Voluntarily	Not Applicable	Not Applicable	Not Applicable	Not Applicable	Not Applicable	Not Applicable	Known - Specify	Donor changed mind - no specific reason
115	1	1	0	1	50-59	Rejected for Living Donation (Failed Living Donor)	Donor-Recipient Related	Immunological - ABO Incompatibility	Not Applicable	Not Applicable	Not Applicable	Not Applicable	Not Applicable	Not Applicable	Not Applicable	Not Applicable
116	1	1	0	1	22-29	Accepted for Living Donation - Ultimately Did Not Donate	Recipient Related	Alternate Donation Received - From Deceased Donor (Intentional)	Not Applicable	Not Applicable	Not Applicable	Not Applicable	Not Applicable	Not Applicable	Not Applicable	Not Applicable
117	0	0	0	0	50-59	Rejected for Living Donation (Failed Living Donor)	Donor Related - Medical	Metabolic Profile - Obese Class I (BMI 30-34)	Not Applicable	32.1	Not Applicable	Not Applicable	Not Applicable	Not Applicable	Not Applicable	Not Applicable
118	1	1	1	0	30-39	Rejected for Living Donation (Failed Living Donor)	Donor Related - Medical	Virology and Infection Screen - TB	Renal dysfunction	Not Applicable	80	73,7	71,2	86	Not Applicable	Not Applicable
119	2	1	1	1	30-39	Rejected for Living Donation (Failed Living Donor)	Donor-Recipient Related	Immunological - Positive Cytotoxic Antibody Cross-match	Not Applicable	Not Applicable	Not Applicable	Not Applicable	Not Applicable	Not Applicable	Not Applicable	Not Applicable
120	1	1	0	0	30-39	Accepted for Living Donation - Ultimately Did Not Donate	Donor Related - Psychosocial	Withdrew Voluntarily	Not Applicable	Not Applicable	Not Applicable	Not Applicable	Not Applicable	Not Applicable	Unknown	Not Applicable
121	1	1	1	1	30-39	Accepted for Living Donation - Ultimately Did Not Donate	Recipient Related	Alternate Donation Received - From Alternate Living Donor	Not Applicable	Not Applicable	Not Applicable	Not Applicable	Not Applicable	Not Applicable	Not Applicable	Not Applicable
122	1	1	0	1	50-59	Rejected for Living Donation (Failed Living Donor)	Donor-Recipient Related	Immunological - Positive Cytotoxic Antibody Cross-match	Not Applicable	Not Applicable	Not Applicable	Not Applicable	Not Applicable	Not Applicable	Not Applicable	Not Applicable
123	1	1	0	1	30-39	Rejected for Living Donation (Failed Living Donor)	Donor Related - Medical	Metabolic Profile - Obese Class I (BMI 30-34)	Not Applicable	30.3	Not Applicable	Not Applicable	Not Applicable	Not Applicable	Not Applicable	Not Applicable
124	1	1	0	1	30-39	Rejected for Living Donation (Failed Living Donor)	Donor Related - Medical	Hypertension	Not Applicable	Not Applicable	Not Applicable	Not Applicable	Not Applicable	Not Applicable	Not Applicable	Not Applicable
125	1	1	0	1	50-59	Rejected for Living Donation (Failed Living Donor)	Donor Related - Medical	Respiratory Disease - COPD	Possible lung malignancy	Not Applicable	Not Applicable	Not Applicable	Not Applicable	Not Applicable	Not Applicable	Not Applicable
126	1	1	0	1	40-49	Accepted for Living Donation - Ultimately Did Not Donate	Donor Related - Psychosocial	Withdrew Voluntarily	Not Applicable	Not Applicable	Not Applicable	Not Applicable	Not Applicable	Not Applicable	Known - Specify	Donor changed mind - no specific reason
127	0	0	1	1	22-29	Rejected for Living Donation (Failed Living Donor)	Donor Related - Medical	Metabolic Profile - Obese Class II (BMI 35-39)	Not Applicable	37	Not Applicable	Not Applicable	Not Applicable	Not Applicable	Not Applicable	Not Applicable
128	1	1	1	0	40-49	Rejected for Living Donation (Failed Living Donor)	Donor Related - Medical	Virology and Infection Screen - TB	Not Applicable	Not Applicable	Not Applicable	Not Applicable	Not Applicable	Not Applicable	Not Applicable	Not Applicable
129	1	1	1	1	40-49	Rejected for Living Donation (Failed Living Donor)	Donor Related - Anatomical / Radiological	Miscellaneous	Congenital Renal Anomaly - Hypoplastic left kidney	Not Applicable	Not Applicable	Not Applicable	Not Applicable	Not Applicable	Not Applicable	Not Applicable
130	1	1	1	2	40-49	Accepted for Living Donation - Ultimately Did Not Donate	Recipient Related	Transplant Candidate Medically Ineligible	Not Applicable	Not Applicable	Not Applicable	Not Applicable	Not Applicable	Not Applicable	Not Applicable	Not Applicable
131	1	1	1	1	50-59	Rejected for Living Donation (Failed Living Donor)	Donor-Recipient Related	Immunological - Positive Cytotoxic Antibody Cross-match	Not Applicable	Not Applicable	Not Applicable	Not Applicable	Not Applicable	Not Applicable	Not Applicable	Not Applicable
132	1	1	1	1	30-39	Rejected for Living Donation (Failed Living Donor)	Donor Related - Medical	Metabolic Profile - Obese Class II (BMI 35-39)	Not Applicable	38,1	Not Applicable	Not Applicable	Not Applicable	Not Applicable	Not Applicable	Not Applicable
133	1	1	1	0	30-39	Accepted for Living Donation - Ultimately Did Not Donate	Recipient Related	Alternate Donation Received - From Deceased Donor (Erroneously)	Not Applicable	Not Applicable	Not Applicable	Not Applicable	Not Applicable	Not Applicable	Not Applicable	Not Applicable
134	1	1	0	1	40-49	Rejected for Living Donation (Failed Living Donor)	Donor Related - Urological	Nephrolithiasis	Not Applicable	Not Applicable	Not Applicable	Not Applicable	Not Applicable	Not Applicable	Not Applicable	Not Applicable
135	1	1	1	1	50-59	Rejected for Living Donation (Failed Living Donor)	Donor-Recipient Related	Immunological - Positive Cytotoxic Antibody Cross-match	Not Applicable	Not Applicable	Not Applicable	Not Applicable	Not Applicable	Not Applicable	Not Applicable	Not Applicable
136	1	1	1	2	18-21	Rejected for Living Donation (Failed Living Donor)	Donor Related - Medical	Metabolic Profile - Obese Class I (BMI 30-34)	Not Applicable	34	Not Applicable	Not Applicable	Not Applicable	Not Applicable	Not Applicable	Not Applicable
137	1	1	0	1	22-29	Accepted for Living Donation - Ultimately Did Not Donate	Donor-Recipient Related	Alternate Donation Received - From Alternate Living Donor	Not Applicable	Not Applicable	Not Applicable	Not Applicable	Not Applicable	Not Applicable	Not Applicable	Not Applicable
138	1	1	0	1	>65	Rejected for Living Donation (Failed Living Donor)	Donor Related - Medical	Age 69 - High Risk Geriatric Donor	Not Applicable	Not Applicable	Not Applicable	Not Applicable	Not Applicable	Not Applicable	Not Applicable	Not Applicable
139	1	1	1	1	40-49	Accepted for Living Donation - Ultimately Did Not Donate	Recipient Related	Alternate Donation Received - From Alternate Living Donor	Not Applicable	Not Applicable	Not Applicable	Not Applicable	Not Applicable	Not Applicable	Not Applicable	Not Applicable
140	1	1	1	1	40-49	Accepted for Living Donation - Ultimately Did Not Donate	Recipient Related	Transplant Candidate Demised	Not Applicable	Not Applicable	Not Applicable	Not Applicable	Not Applicable	Not Applicable	Not Applicable	Not Applicable
141	0	0	1	1	30-39	Rejected for Living Donation (Failed Living Donor)	Donor Related - Anatomical / Radiological	Abnormal Renal Vessels on CT Angiogram	Not Applicable	Not Applicable	Not Applicable	Not Applicable	Not Applicable	Not Applicable	Not Applicable	Not Applicable
142	1	1	0	1	22-29	Accepted for Living Donation - Ultimately Did Not Donate	Recipient Related	Alternate Donation Received - From Alternate Living Donor	Not Applicable	Not Applicable	Not Applicable	Not Applicable	Not Applicable	Not Applicable	Not Applicable	Not Applicable
143	1	1	1	1	40-49	Rejected for Living Donation (Failed Living Donor)	Donor Related - Medical	Metabolic Profile - Diabetes	Not Applicable	Not Applicable	Not Applicable	Not Applicable	Not Applicable	Not Applicable	Not Applicable	Not Applicable
144	0	0	1	1	40-49	Rejected for Living Donation (Failed Living Donor)	Donor Related - Medical	Hypertension	Not Applicable	Not Applicable	Not Applicable	Not Applicable	Not Applicable	Not Applicable	Not Applicable	Not Applicable
145	1	1	1	2	22-29	Rejected for Living Donation (Failed Living Donor)	Donor Related - Medical	Metabolic Profile - Obese Class II (BMI 35-39)	Not Applicable	33,1	Not Applicable	Not Applicable	Not Applicable	Not Applicable	Not Applicable	Not Applicable
146	1	1	1	1	50-59	Rejected for Living Donation (Failed Living Donor)	Donor Related - Anatomical / Radiological	Abnormal Renal Vessels on CT Angiogram	Not Applicable	Not Applicable	Not Applicable	Not Applicable	Not Applicable	Not Applicable	Not Applicable	Not Applicable
147	1	1	0	1	30-39	Accepted for Living Donation - Ultimately Did Not Donate	Recipient Related	Alternate Donation Received - From Alternate Living Donor	Not Applicable	Not Applicable	Not Applicable	Not Applicable	Not Applicable	Not Applicable	Not Applicable	Not Applicable
148	1	1	1	1	40-49	Accepted for Living Donation - Ultimately Did Not Donate	Donor Related - Psychosocial	Withdrew Voluntarily	Not Applicable	Not Applicable	Not Applicable	Not Applicable	Not Applicable	Not Applicable	Known - Specify	Donor changed mind - no specific reason
149	0	0	1	0	22-29	Accepted for Living Donation - Ultimately Did Not Donate	Donor Related - Psychosocial	Withdrew Voluntarily	Not Applicable	Not Applicable	Not Applicable	Not Applicable	Not Applicable	Not Applicable	Known - Specify	Donor changed mind - family unsupportive of decision to donate
150	1	1	1	1	50-59	Accepted for Living Donation - Ultimately Did Not Donate	Recipient Related	Alternate Donation Received - From Deceased Donor (Erroneously)	Not Applicable	Not Applicable	Not Applicable	Not Applicable	Not Applicable	Not Applicable	Not Applicable	Not Applicable
151	1	1	0	1	40-49	Rejected for Living Donation (Failed Living Donor)	Donor Related - Medical	Metabolic Profile - Obese Class II (BMI 35-39)	Not Applicable	35	Not Applicable	Not Applicable	Not Applicable	Not Applicable	Not Applicable	Not Applicable
152	1	1	1	1	30-39	Rejected for Living Donation (Failed Living Donor)	Donor Related - Psychosocial	Lost to follow-up	Not Applicable	Not Applicable	Not Applicable	Not Applicable	Not Applicable	Not Applicable	Unknown	Not Applicable
153	1	1	0	0	22-29	Rejected for Living Donation (Failed Living Donor)	Donor Related - Medical	Metabolic Profile - Diabetes	Not Applicable	Not Applicable	Not Applicable	Not Applicable	Not Applicable	Not Applicable	Not Applicable	Not Applicable
154	1	1	0	1	22-29	Rejected for Living Donation (Failed Living Donor)	Donor Related - Medical	Miscellaneous	Haematological - Von Willebrand's Disease	Not Applicable	Not Applicable	Not Applicable	Not Applicable	Not Applicable	Not Applicable	Not Applicable
155	1	1	0	1	22-29	Accepted for Living Donation - Ultimately Did Not Donate	Recipient Related	Transplant Candidate Demised	Not Applicable	Not Applicable	Not Applicable	Not Applicable	Not Applicable	Not Applicable	Not Applicable	Not Applicable
156	0	0	1	1	40-49	Rejected for Living Donation (Failed Living Donor)	Donor-Recipient Related	Immunological - ABO Incompatibility	Not Applicable	Not Applicable	Not Applicable	Not Applicable	Not Applicable	Not Applicable	Not Applicable	Not Applicable
157	1	1	1	1	50-59	Rejected for Living Donation (Failed Living Donor)	Donor-Recipient Related	Immunological - Positive Cytotoxic Antibody Cross-match	Not Applicable	Not Applicable	Not Applicable	Not Applicable	Not Applicable	Not Applicable	Not Applicable	Not Applicable
158	0	0	1	1	22-29	Rejected for Living Donation (Failed Living Donor)	Donor Related - Medical	Required Referral to Social Worker / Psychologist / Psychiatrist	Bipolar Mood Disorder	Not Applicable	Not Applicable	Not Applicable	Not Applicable	Not Applicable	Not Applicable	Not Applicable
159	0	0	0	1	30-39	Rejected for Living Donation (Failed Living Donor)	Donor Related - Anatomical / Radiological	Miscellaneous	Congenital Renal Anomaly (Supernumerary Kidney)	Not Applicable	Not Applicable	Not Applicable	Not Applicable	Not Applicable	Not Applicable	Not Applicable
160	1	1	0	1	18-21	Rejected for Living Donation (Failed Living Donor)	Donor Related - Psychosocial	Lost to follow-up	Not Applicable	Not Applicable	Not Applicable	Not Applicable	Not Applicable	Not Applicable	Unknown	Not Applicable
161	1	1	1	1	30-39	Rejected for Living Donation (Failed Living Donor)	Donor Related - Medical	Metabolic Profile - Obese Class III (BMI =40)	Not Applicable	41	Not Applicable	Not Applicable	Not Applicable	Not Applicable	Not Applicable	Not Applicable
162	1	1	1	2	18-21	Rejected for Living Donation (Failed Living Donor)	Donor Related - Anatomical / Radiological	Abnormal Renal Vessels on CT Angiogram	Not Applicable	Not Applicable	Not Applicable	Not Applicable	Not Applicable	Not Applicable	Not Applicable	Not Applicable
163	1	1	1	1	40-49	Accepted for Living Donation - Ultimately Did Not Donate	Recipient Related	Transplant Candidate Medically Ineligible	Not Applicable	Not Applicable	Not Applicable	Not Applicable	Not Applicable	Not Applicable	Not Applicable	Not Applicable
164	0	0	0	1	22-29	Rejected for Living Donation (Failed Living Donor)	Donor Related - Psychosocial	Lost to follow-up	Not Applicable	Not Applicable	Not Applicable	Not Applicable	Not Applicable	Not Applicable	Unknown	Not Applicable
165	1	1	0	1	30-39	Rejected for Living Donation (Failed Living Donor)	Donor Related - Psychosocial	Lost to follow-up	Not Applicable	Not Applicable	Not Applicable	Not Applicable	Not Applicable	Not Applicable	Unknown	Not Applicable
166	3	1	0	0	30-39	Accepted for Living Donation - Ultimately Did Not Donate	Donor Related - Psychosocial	Withdrew Voluntarily	Not Applicable	Not Applicable	Not Applicable	Not Applicable	Not Applicable	Not Applicable	Known - Specify	Donor changed mind - family unsupportive of decision to donate
167	1	1	1	1	30-39	Accepted for Living Donation - Ultimately Did Not Donate	Recipient Related	Transplant Candidate Demised	Not Applicable	Not Applicable	Not Applicable	Not Applicable	Not Applicable	Not Applicable	Not Applicable	Not Applicable
168	0	0	1	0	30-39	Rejected for Living Donation (Failed Living Donor)	Donor Related - Medical	Metabolic Profile - Obese Class II (BMI 35-39)	Not Applicable	37,3	Not Applicable	Not Applicable	Not Applicable	Not Applicable	Not Applicable	Not Applicable
169	2	1	1	1	22-29	Rejected for Living Donation (Failed Living Donor)	Donor-Recipient Related	Immunological - Positive Cytotoxic Antibody Cross-match	Not Applicable	Not Applicable	Not Applicable	Not Applicable	Not Applicable	Not Applicable	Not Applicable	Not Applicable
170	0	0	1	1	30-39	Accepted for Living Donation - Ultimately Did Not Donate	Recipient Related	Alternate Donation Received - From Deceased Donor (Erroneously)	Not Applicable	Not Applicable	Not Applicable	Not Applicable	Not Applicable	Not Applicable	Not Applicable	Not Applicable
171	1	1	1	1	40-49	Accepted for Living Donation - Ultimately Did Not Donate	Recipient Related	Alternate Donation Received - From Alternate Living Donor	Not Applicable	Not Applicable	Not Applicable	Not Applicable	Not Applicable	Not Applicable	Not Applicable	Not Applicable
172	2	1	0	1	40-49	Rejected for Living Donation (Failed Living Donor)	Donor Related - Psychosocial	Lost to follow-up	Not Applicable	Not Applicable	Not Applicable	Not Applicable	Not Applicable	Not Applicable	Unknown	Not Applicable
173	1	1	1	1	50-59	Rejected for Living Donation (Failed Living Donor)	Donor Related - Psychosocial	Lost to follow-up	Not Applicable	Not Applicable	Not Applicable	Not Applicable	Not Applicable	Not Applicable	Unknown	Not Applicable
174	1	1	1	2	40-49	Rejected for Living Donation (Failed Living Donor)	Donor Related - Medical	Miscellaneous	Chronic Venous Insufficiency	Not Applicable	Not Applicable	Not Applicable	Not Applicable	Not Applicable	Not Applicable	Not Applicable
175	1	1	1	1	50-59	Accepted for Living Donation - Ultimately Did Not Donate	Recipient Related	Alternate Donation Received - From Deceased Donor (Erroneously)	Not Applicable	Not Applicable	Not Applicable	Not Applicable	Not Applicable	Not Applicable	Not Applicable	Not Applicable
176	0	0	1	2	30-39	Rejected for Living Donation (Failed Living Donor)	Donor Related - Psychosocial	Lost to follow-up	Not Applicable	Not Applicable	Not Applicable	Not Applicable	Not Applicable	Not Applicable	Unknown	Not Applicable
177	1	1	1	0	40-49	Rejected for Living Donation (Failed Living Donor)	Donor Related - Medical	Metabolic Profile - Obese Class II (BMI 35-39)	Not Applicable	35	Not Applicable	Not Applicable	Not Applicable	Not Applicable	Unknown	Not Applicable
178	0	0	0	1	30-39	Rejected for Living Donation (Failed Living Donor)	Donor-Recipient Related	Immunological - Positive Cytotoxic Antibody Cross-match	Not Applicable	Not Applicable	Not Applicable	Not Applicable	Not Applicable	Not Applicable	Not Applicable	Not Applicable
179	1	1	1	1	40-49	Rejected for Living Donation (Failed Living Donor)	Donor Related - Medical	Metabolic Profile - Obese Class I (BMI 30-34)	Not Applicable	32,4	Not Applicable	Not Applicable	Not Applicable	Not Applicable	Not Applicable	Not Applicable
180	0	0	1	0	30-39	Accepted for Living Donation - Ultimately Did Not Donate	Recipient Related	Transplant Candidate Demised	Not Applicable	Not Applicable	Not Applicable	Not Applicable	Not Applicable	Not Applicable	Not Applicable	Not Applicable
181	1	1	1	0	22-29	Rejected for Living Donation (Failed Living Donor)	Donor Related - Psychosocial	Lost to follow-up	Not Applicable	Not Applicable	Not Applicable	Not Applicable	Not Applicable	Not Applicable	Unknown	Not Applicable
182	0	0	0	0	30-39	Rejected for Living Donation (Failed Living Donor)	Donor-Recipient Related	Immunological - Positive Cytotoxic Antibody Cross-match	Not Applicable	Not Applicable	Not Applicable	Not Applicable	Not Applicable	Not Applicable	Not Applicable	Not Applicable
183	0	0	0	1	30-39	Rejected for Living Donation (Failed Living Donor)	Donor-Recipient Related	Immunological - Positive Cytotoxic Antibody Cross-match	Not Applicable	Not Applicable	Not Applicable	Not Applicable	Not Applicable	Not Applicable	Not Applicable	Not Applicable
184	1	1	0	2	40-49	Accepted for Living Donation - Ultimately Did Not Donate	Recipient Related	Alternate Donation Received - From Deceased Donor (Erroneously)	Not Applicable	Not Applicable	Not Applicable	Not Applicable	Not Applicable	Not Applicable	Not Applicable	Not Applicable
185	0	0	0	1	22-29	Accepted for Living Donation - Ultimately Did Not Donate	Recipient Related	Alternate Donation Received - From Alternate Living Donor	Not Applicable	Not Applicable	Not Applicable	Not Applicable	Not Applicable	Not Applicable	Not Applicable	Not Applicable
186	1	1	0	1	18-21	Rejected for Living Donation (Failed Living Donor)	Donor-Recipient Related	Immunological - Positive Cytotoxic Antibody Cross-match	Not Applicable	Not Applicable	Not Applicable	Not Applicable	Not Applicable	Not Applicable	Not Applicable	Not Applicable
187	1	1	0	1	22-29	Rejected for Living Donation (Failed Living Donor)	Donor-Recipient Related	Immunological - Positive Cytotoxic Antibody Cross-match	Not Applicable	Not Applicable	Not Applicable	Not Applicable	Not Applicable	Not Applicable	Not Applicable	Not Applicable
188	1	1	0	1	40-49	Rejected for Living Donation (Failed Living Donor)	Donor Related - Medical	Metabolic Profile - Hypertension and Obesity	Not Applicable	31,6	Not Applicable	Not Applicable	Not Applicable	Not Applicable	Not Applicable	Not Applicable
189	3	1	1	1	30-39	Rejected for Living Donation (Failed Living Donor)	Donor Related - Anatomical / Radiological	Abnormal Renal Vessels on CT Angiogram	Not Applicable	Not Applicable	Not Applicable	Not Applicable	Not Applicable	Not Applicable	Not Applicable	Not Applicable
190	0	0	0	1	22-29	Rejected for Living Donation (Failed Living Donor)	Donor-Recipient Related	Immunological - ABO Incompatibility	Not Applicable	Not Applicable	Not Applicable	Not Applicable	Not Applicable	Not Applicable	Not Applicable	Not Applicable
191	0	0	1	1	30-39	Rejected for Living Donation (Failed Living Donor)	Donor Related - Anatomical / Radiological	Abnormal Renal Vessels on CT Angiogram	Not Applicable	Not Applicable	Not Applicable	Not Applicable	Not Applicable	Not Applicable	Not Applicable	Not Applicable
192	0	0	1	1	30-39	Rejected for Living Donation (Failed Living Donor)	Donor Related - Medical	High Cardiovascular Risk - IHD	Not Applicable	Not Applicable	Not Applicable	Not Applicable	Not Applicable	Not Applicable	Not Applicable	Not Applicable
193	0	0	0	1	30-39	Rejected for Living Donation (Failed Living Donor)	Donor-Recipient Related	Immunological - Positive Cytotoxic Antibody Cross-match	Not Applicable	Not Applicable	Not Applicable	Not Applicable	Not Applicable	Not Applicable	Not Applicable	Not Applicable
194	1	1	0	1	40-49	Rejected for Living Donation (Failed Living Donor)	Donor Related - Anatomical / Radiological	Abnormal Renal Vessels on CT Angiogram	Not Applicable	Not Applicable	Not Applicable	Not Applicable	Not Applicable	Not Applicable	Not Applicable	Not Applicable
195	1	1	1	1	30-39	Accepted for Living Donation - Ultimately Did Not Donate	Recipient Related	Alternate Donation Received - From Alternate Living Donor	Not Applicable	Not Applicable	Not Applicable	Not Applicable	Not Applicable	Not Applicable	Not Applicable	Not Applicable
196	1	1	1	1	50-59	Rejected for Living Donation (Failed Living Donor)	Donor-Recipient Related	Immunological - Positive Cytotoxic Antibody Cross-match	Not Applicable	Not Applicable	Not Applicable	Not Applicable	Not Applicable	Not Applicable	Not Applicable	Not Applicable
197	2	1	0	0	30-39	Rejected for Living Donation (Failed Living Donor)	Donor Related - Medical	Hypertension	Not Applicable	Not Applicable	Not Applicable	Not Applicable	Not Applicable	Not Applicable	Not Applicable	Not Applicable
198	0	0	1	1	50-59	Rejected for Living Donation (Failed Living Donor)	Donor Related - Medical	Hypertension	Not Applicable	Not Applicable	Not Applicable	Not Applicable	Not Applicable	Not Applicable	Not Applicable	Not Applicable
199	0	0	1	1	50-59	Rejected for Living Donation (Failed Living Donor)	Donor Related - Medical	Renal - Low GFR or CrCL	Not Applicable	Not Applicable	67	66,9	63,9	57,1	Not Applicable	Not Applicable
200	1	1	1	1	30-39	Accepted for Living Donation - Ultimately Did Not Donate	Recipient Related	Alternate Donation Received - From Alternate Living Donor	Not Applicable	Not Applicable	Not Applicable	Not Applicable	Not Applicable	Not Applicable	Not Applicable	Not Applicable
201	1	1	0	0	30-39	Rejected for Living Donation (Failed Living Donor)	Donor Related - Psychosocial	Lost to follow-up	Not Applicable	Not Applicable	Not Applicable	Not Applicable	Not Applicable	Not Applicable	Unknown	Not Applicable
202	0	0	1	0	30-39	Accepted for Living Donation - Ultimately Did Not Donate	Donor Related - Psychosocial	Withdrew Voluntarily	Not Applicable	Not Applicable	Not Applicable	Not Applicable	Not Applicable	Not Applicable	Known - Specify	Donor changed mind - no specific reason
203	1	1	0	1	40-49	Rejected for Living Donation (Failed Living Donor)	Donor Related - Medical	Metabolic Profile - Obese Class I (BMI 30-34)	Not Applicable	33,5	Not Applicable	Not Applicable	Not Applicable	Not Applicable	Not Applicable	Not Applicable
204	1	1	1	0	30-39	Rejected for Living Donation (Failed Living Donor)	Donor Related - Medical	Virology and Infection Screen - HIV	Not Applicable	Not Applicable	Not Applicable	Not Applicable	Not Applicable	Not Applicable	Not Applicable	Not Applicable
205	1	1	0	0	30-39	Accepted for Living Donation - Ultimately Did Not Donate	Recipient Related	Transplant Candidate Medically Ineligible	Not Applicable	Not Applicable	Not Applicable	Not Applicable	Not Applicable	Not Applicable	Not Applicable	Not Applicable
206	2	1	1	1	30-39	Accepted for Living Donation - Ultimately Did Not Donate	Recipient Related	Alternate Donation Received - From Alternate Living Donor	Not Applicable	Not Applicable	Not Applicable	Not Applicable	Not Applicable	Not Applicable	Not Applicable	Not Applicable
207	1	1	1	0	30-39	Rejected for Living Donation (Failed Living Donor)	Donor Related - Medical	Metabolic Profile - Obese Class I (BMI 30-34)	Not Applicable	32	Not Applicable	Not Applicable	Not Applicable	Not Applicable	Not Applicable	Not Applicable
208	1	1	0	0	40-49	Rejected for Living Donation (Failed Living Donor)	Donor Related - Medical	Virology and Infection Screen - Hep C Ab (+)	Not Applicable	Not Applicable	Not Applicable	Not Applicable	Not Applicable	Not Applicable	Not Applicable	Not Applicable
209	1	1	1	0	30-39	Accepted for Living Donation - Ultimately Did Not Donate	Donor Related - Medical	Pregnancy	Not Applicable	Not Applicable	Not Applicable	Not Applicable	Not Applicable	Not Applicable	Not Applicable	Not Applicable
210	1	1	0	0	30-39	Rejected for Living Donation (Failed Living Donor)	Donor Related - Medical	Hypertension	Not Applicable	Not Applicable	Not Applicable	Not Applicable	Not Applicable	Not Applicable	Not Applicable	Not Applicable
211	0	0	1	0	40-49	Rejected for Living Donation (Failed Living Donor)	Donor Related - Medical	Renal - Low GFR or CrCL	Not Applicable	Not Applicable	72,5	77,6	76,2	68	Not Applicable	Not Applicable
212	1	1	0	0	22-29	Rejected for Living Donation (Failed Living Donor)	Donor Related - Medical	Virology and Infection Screen - Hep C Ab (+)	Not Applicable	Not Applicable	Not Applicable	Not Applicable	Not Applicable	Not Applicable	Not Applicable	Not Applicable
213	0	0	0	1	22-29	Rejected for Living Donation (Failed Living Donor)	Donor-Recipient Related	Immunological - Positive Cytotoxic Antibody Cross-match	Not Applicable	Not Applicable	Not Applicable	Not Applicable	Not Applicable	Not Applicable	Not Applicable	Not Applicable
214	3	1	1	1	22-29	Rejected for Living Donation (Failed Living Donor)	Donor Related - Medical	Metabolic Profile - Obese Class I (BMI 30-34)	Not Applicable	32,2	Not Applicable	Not Applicable	Not Applicable	Not Applicable	Not Applicable	Not Applicable
215	0	0	1	1	30-39	Accepted for Living Donation - Ultimately Did Not Donate	Donor Related - Psychosocial	Withdrew Voluntarily	Not Applicable	Not Applicable	Not Applicable	Not Applicable	Not Applicable	Not Applicable	Known - Specify	Donor changed mind - no specific reason
216	0	0	1	1	40-49	Rejected for Living Donation (Failed Living Donor)	Donor Related - Medical	Metabolic Profile - Obese Class I (BMI 30-34)	Not Applicable	34	Not Applicable	Not Applicable	Not Applicable	Not Applicable	Not Applicable	Not Applicable
217	1	1	1	0	30-39	Rejected for Living Donation (Failed Living Donor)	Donor Related - Medical	Virology and Infection Screen - Hep C Ab (+)	Not Applicable	Not Applicable	Not Applicable	Not Applicable	Not Applicable	Not Applicable	Not Applicable	Not Applicable
218	1	1	1	1	40-49	Rejected for Living Donation (Failed Living Donor)	Donor Related - Urological	Nephrolithiasis	Not Applicable	Not Applicable	Not Applicable	Not Applicable	Not Applicable	Not Applicable	Not Applicable	Not Applicable
219	1	1	0	1	30-39	Accepted for Living Donation - Ultimately Did Not Donate	Recipient Related	Alternate Donation Received - From Alternate Living Donor	Not Applicable	Not Applicable	Not Applicable	Not Applicable	Not Applicable	Not Applicable	Not Applicable	Not Applicable
220	1	1	1	0	40-49	Accepted for Living Donation - Ultimately Did Not Donate	Donor Related - Psychosocial	Withdrew Voluntarily	Not Applicable	Not Applicable	Not Applicable	Not Applicable	Not Applicable	Not Applicable	Known - Specify	Donor changed mind - no specific reason
221	1	1	0	1	40-49	Accepted for Living Donation - Ultimately Did Not Donate	Recipient Related	Transplant Candidate Demised	Not Applicable	Not Applicable	Not Applicable	Not Applicable	Not Applicable	Not Applicable	Not Applicable	Not Applicable
222	1	1	1	1	30-39	Rejected for Living Donation (Failed Living Donor)	Donor Related - Medical	Metabolic Profile - Obese Class I (BMI 30-34)	Not Applicable	31	Not Applicable	Not Applicable	Not Applicable	Not Applicable	Not Applicable	Not Applicable
223	1	1	0	1	22-29	Rejected for Living Donation (Failed Living Donor)	Donor Related - Anatomical / Radiological	Abnormal Renal Vessels on CT Angiogram	Not Applicable	Not Applicable	Not Applicable	Not Applicable	Not Applicable	Not Applicable	Not Applicable	Not Applicable
224	1	1	1	1	30-39	Accepted for Living Donation - Ultimately Did Not Donate	Donor Related - Psychosocial	Withdrew Voluntarily	Not Applicable	Not Applicable	Not Applicable	Not Applicable	Not Applicable	Not Applicable	Known - Specify	Donor changed mind - after child demised in MVA
225	1	1	1	1	40-49	Accepted for Living Donation - Ultimately Did Not Donate	Donor Related - Psychosocial	Withdrew Voluntarily	Not Applicable	Not Applicable	Not Applicable	Not Applicable	Not Applicable	Not Applicable	Known - Specify	Donor changed mind - no specific reason
226	0	0	1	1	40-49	Rejected for Living Donation (Failed Living Donor)	Donor-Recipient Related	Immunological - Positive Cytotoxic Antibody Cross-match	Not Applicable	Not Applicable	Not Applicable	Not Applicable	Not Applicable	Not Applicable	Not Applicable	Not Applicable
227	1	1	0	0	30-39	Rejected for Living Donation (Failed Living Donor)	Donor-Recipient Related	Immunological - Positive Cytotoxic Antibody Cross-match	Not Applicable	Not Applicable	Not Applicable	Not Applicable	Not Applicable	Not Applicable	Not Applicable	Not Applicable
228	0	0	0	0	22-29	Rejected for Living Donation (Failed Living Donor)	Donor Related - Medical	Virology and Infection Screen - HIV	Not Applicable	Not Applicable	Not Applicable	Not Applicable	Not Applicable	Not Applicable	Not Applicable	Not Applicable
229	1	1	0	0	30-39	Accepted for Living Donation - Ultimately Did Not Donate	Recipient Related	Transplant Candidate Demised	Not Applicable	Not Applicable	Not Applicable	Not Applicable	Not Applicable	Not Applicable	Not Applicable	Not Applicable
230	1	1	0	0	22-29	Rejected for Living Donation (Failed Living Donor)	Donor Related - Anatomical / Radiological	Abnormal Renal Vessels on CT Angiogram	Not Applicable	Not Applicable	Not Applicable	Not Applicable	Not Applicable	Not Applicable	Not Applicable	Not Applicable
231	1	1	1	1	40-49	Rejected for Living Donation (Failed Living Donor)	Donor Related - Medical	High Cardiovascular Risk - IHD	Not Applicable	Not Applicable	Not Applicable	Not Applicable	Not Applicable	Not Applicable	Not Applicable	Not Applicable
232	1	1	1	1	22-29	Rejected for Living Donation (Failed Living Donor)	Donor Related - Medical	Renal - Persistent Microalbuminuria	Not Applicable	Not Applicable	Not Applicable	Not Applicable	Not Applicable	Not Applicable	Not Applicable	Not Applicable
233	1	1	0	0	40-49	Rejected for Living Donation (Failed Living Donor)	Donor Related - Medical	Virology and Infection Screen - Syphilis	Not Applicable	Not Applicable	Not Applicable	Not Applicable	Not Applicable	Not Applicable	Not Applicable	Not Applicable
234	1	1	0	0	18-21	Rejected for Living Donation (Failed Living Donor)	Donor Related - Medical	Virology and Infection Screen - HIV	Not Applicable	Not Applicable	Not Applicable	Not Applicable	Not Applicable	Not Applicable	Not Applicable	Not Applicable
235	1	1	1	0	22-29	Accepted for Living Donation - Ultimately Did Not Donate	Recipient Related	Transplant Candidate Medically Ineligible	Not Applicable	Not Applicable	Not Applicable	Not Applicable	Not Applicable	Not Applicable	Not Applicable	Not Applicable
236	0	0	1	0	40-49	Accepted for Living Donation - Ultimately Did Not Donate	Recipient Related	Transplant Candidate Demised	Not Applicable	Not Applicable	Not Applicable	Not Applicable	Not Applicable	Not Applicable	Not Applicable	Not Applicable
237	1	1	0	1	22-29	Rejected for Living Donation (Failed Living Donor)	Donor Related - Anatomical / Radiological	Abnormal Renal Vessels on CT Angiogram	Not Applicable	Not Applicable	Not Applicable	Not Applicable	Not Applicable	Not Applicable	Not Applicable	Not Applicable
238	2	1	0	1	30-39	Rejected for Living Donation (Failed Living Donor)	Donor-Recipient Related	Immunological - Positive Cytotoxic Antibody Cross-match	Not Applicable	Not Applicable	Not Applicable	Not Applicable	Not Applicable	Not Applicable	Not Applicable	Not Applicable
239	1	1	0	1	30-39	Rejected for Living Donation (Failed Living Donor)	Donor-Recipient Related	Immunological - Positive Cytotoxic Antibody Cross-match	Not Applicable	Not Applicable	Not Applicable	Not Applicable	Not Applicable	Not Applicable	Not Applicable	Not Applicable
240	1	1	0	1	22-29	Accepted for Living Donation - Ultimately Did Not Donate	Donor Related - Psychosocial	Withdrew Voluntarily	Not Applicable	Not Applicable	Not Applicable	Not Applicable	Not Applicable	Not Applicable	Known - Specify	Donor changed mind - no specific reason
241	1	1	0	0	22-29	Rejected for Living Donation (Failed Living Donor)	Donor Related - Psychosocial	Lost to follow-up	Not Applicable	Not Applicable	Not Applicable	Not Applicable	Not Applicable	Not Applicable	Unknown	Not Applicable
242	0	0	1	1	30-39	Rejected for Living Donation (Failed Living Donor)	Donor-Recipient Related	Immunological - Positive Cytotoxic Antibody Cross-match	Not Applicable	Not Applicable	Not Applicable	Not Applicable	Not Applicable	Not Applicable	Not Applicable	Not Applicable
243	1	1	0	0	18-21	Accepted for Living Donation - Ultimately Did Not Donate	Recipient Related	Transplant Candidate Demised	Not Applicable	Not Applicable	Not Applicable	Not Applicable	Not Applicable	Not Applicable	Not Applicable	Not Applicable
244	1	1	1	0	30-39	Rejected for Living Donation (Failed Living Donor)	Donor Related - Medical	Metabolic Profile - Obese Class II (BMI 35-39)	Not Applicable	36	Not Applicable	Not Applicable	Not Applicable	Not Applicable	Unknown	Not Applicable
245	1	1	1	1	30-39	Rejected for Living Donation (Failed Living Donor)	Donor-Recipient Related	Immunological - Positive Cytotoxic Antibody Cross-match	Not Applicable	Not Applicable	Not Applicable	Not Applicable	Not Applicable	Not Applicable	Not Applicable	Not Applicable
246	0	0	1	1	30-39	Rejected for Living Donation (Failed Living Donor)	Donor-Recipient Related	Immunological - Positive Cytotoxic Antibody Cross-match	Not Applicable	Not Applicable	Not Applicable	Not Applicable	Not Applicable	Not Applicable	Not Applicable	Not Applicable
247	1	1	1	1	30-39	Rejected for Living Donation (Failed Living Donor)	Donor Related - Medical	Renal - Low GFR or CrCL	Not Applicable	Not Applicable	69	67,2	62,2	76	Not Applicable	Not Applicable
248	1	1	0	0	22-29	Accepted for Living Donation - Ultimately Did Not Donate	Recipient Related	Alternate Donation Received - From Alternate Living Donor	Not Applicable	Not Applicable	Not Applicable	Not Applicable	Not Applicable	Not Applicable	Not Applicable	Not Applicable
249	1	1	1	0	30-39	Accepted for Living Donation - Ultimately Did Not Donate	Recipient Related	Alternate Donation Received - From Alternate Living Donor	Not Applicable	Not Applicable	Not Applicable	Not Applicable	Not Applicable	Not Applicable	Not Applicable	Not Applicable
250	1	1	0	0	18-21	Accepted for Living Donation - Ultimately Did Not Donate	Recipient Related	Alternate Donation Received - From Alternate Living Donor	Not Applicable	Not Applicable	Not Applicable	Not Applicable	Not Applicable	Not Applicable	Not Applicable	Not Applicable
251	1	1	0	1	50-59	Rejected for Living Donation (Failed Living Donor)	Donor Related - Medical	Renal - Low GFR or CrCL	Not Applicable	Not Applicable	77	44,7	43,5	56	Not Applicable	Not Applicable
252	0	0	0	1	40-49	Rejected for Living Donation (Failed Living Donor)	Donor Related - Psychosocial	Required Referral to Social Worker / Psychologist / Psychiatrist	Psychotic disorder	Not Applicable	Not Applicable	Not Applicable	Not Applicable	Not Applicable	Not Applicable	Not Applicable
253	1	1	0	0	30-39	Rejected for Living Donation (Failed Living Donor)	Donor Related - Medical	Hypertension	Not Applicable	Not Applicable	Not Applicable	Not Applicable	Not Applicable	Not Applicable	Not Applicable	Not Applicable
254	1	1	1	1	30-39	Rejected for Living Donation (Failed Living Donor)	Donor-Recipient Related	Immunological - Positive Cytotoxic Antibody Cross-match	Not Applicable	Not Applicable	Not Applicable	Not Applicable	Not Applicable	Not Applicable	Not Applicable	Not Applicable
255	1	1	1	1	40-49	Rejected for Living Donation (Failed Living Donor)	Donor Related - Medical	Hypertension	Not Applicable	Not Applicable	Not Applicable	Not Applicable	Not Applicable	Not Applicable	Not Applicable	Not Applicable
256	1	1	0	3	40-49	Rejected for Living Donation (Failed Living Donor)	Donor Related - Medical	Miscellaneous	Chronic Ethanol Abuse	Not Applicable	Not Applicable	Not Applicable	Not Applicable	Not Applicable	Not Applicable	Not Applicable
257	1	1	0	1	40-49	Rejected for Living Donation (Failed Living Donor)	Donor Related - Urological	Nephrolithiasis	Not Applicable	Not Applicable	Not Applicable	Not Applicable	Not Applicable	Not Applicable	Not Applicable	Not Applicable
258	0	0	1	0	40-49	Rejected for Living Donation (Failed Living Donor)	Donor-Recipient Related	Immunological - Positive Cytotoxic Antibody Cross-match	Not Applicable	Not Applicable	Not Applicable	Not Applicable	Not Applicable	Not Applicable	Not Applicable	Not Applicable
259	1	1	0	1	40-49	Accepted for Living Donation - Ultimately Did Not Donate	Recipient Related	Alternate Donation Received - From Alternate Living Donor	Not Applicable	Not Applicable	Not Applicable	Not Applicable	Not Applicable	Not Applicable	Not Applicable	Not Applicable
260	1	1	0	0	30-39	Rejected for Living Donation (Failed Living Donor)	Donor Related - Medical	Virology and Infection Screen - Hep B sAg (+)	Not Applicable	Not Applicable	Not Applicable	Not Applicable	Not Applicable	Not Applicable	Not Applicable	Not Applicable
261	1	1	1	1	40-49	Rejected for Living Donation (Failed Living Donor)	Donor Related - Anatomical / Radiological	Abnormal Renal Vessels on CT Angiogram	Not Applicable	Not Applicable	Not Applicable	Not Applicable	Not Applicable	Not Applicable	Not Applicable	Not Applicable
262	1	1	1	1	50-59	Accepted for Living Donation - Ultimately Did Not Donate	Recipient Related	Alternate Donation Received - From Alternate Living Donor	Not Applicable	Not Applicable	Not Applicable	Not Applicable	Not Applicable	Not Applicable	Not Applicable	Not Applicable
263	0	0	0	0	18-21	Rejected for Living Donation (Failed Living Donor)	Donor Related - Psychosocial	Lost to follow-up	Not Applicable	Not Applicable	Not Applicable	Not Applicable	Not Applicable	Not Applicable	Unknown	Not Applicable
264	1	1	0	0	22-29	Rejected for Living Donation (Failed Living Donor)	Donor Related - Medical	Virology and Infection Screen - HIV	Not Applicable	Not Applicable	Not Applicable	Not Applicable	Not Applicable	Not Applicable	Not Applicable	Not Applicable
265	0	0	1	1	22-29	Rejected for Living Donation (Failed Living Donor)	Donor-Recipient Related	Immunological - Positive Cytotoxic Antibody Cross-match	Not Applicable	Not Applicable	Not Applicable	Not Applicable	Not Applicable	Not Applicable	Not Applicable	Not Applicable
266	1	1	1	1	30-39	Rejected for Living Donation (Failed Living Donor)	Donor Related - Medical	Metabolic Profile - Obese Class II (BMI 35-39)	Not Applicable	36	Not Applicable	Not Applicable	Not Applicable	Not Applicable	Not Applicable	Not Applicable
267	1	1	0	1	18-21	Rejected for Living Donation (Failed Living Donor)	Donor-Recipient Related	Immunological - ABO Incompatibility	Not Applicable	Not Applicable	Not Applicable	Not Applicable	Not Applicable	Not Applicable	Not Applicable	Not Applicable
268	0	0	0	1	40-49	Rejected for Living Donation (Failed Living Donor)	Donor Related - Medical	Miscellaneous	Primary Hyperparathyroidism (parathyroid adenoma)	Not Applicable	Not Applicable	Not Applicable	Not Applicable	Not Applicable	Not Applicable	Not Applicable
269	1	1	1	1	22-29	Accepted for Living Donation - Ultimately Did Not Donate	Recipient Related	Alternate Donation Received - From Deceased Donor (Erroneously)	Not Applicable	Not Applicable	Not Applicable	Not Applicable	Not Applicable	Not Applicable	Not Applicable	Not Applicable
270	3	1	0	1	22-29	Rejected for Living Donation (Failed Living Donor)	Donor Related - Psychosocial	Lost to follow-up	Not Applicable	Not Applicable	Not Applicable	Not Applicable	Not Applicable	Not Applicable	Known - Specify	Domicile > 100km away
271	1	1	1	1	50-59	Rejected for Living Donation (Failed Living Donor)	Donor-Recipient Related	Immunological - Positive Cytotoxic Antibody Cross-match	Not Applicable	Not Applicable	Not Applicable	Not Applicable	Not Applicable	Not Applicable	Not Applicable	Not Applicable
272	1	1	1	1	30-39	Rejected for Living Donation (Failed Living Donor)	Donor Related - Medical	Hypertension	Not Applicable	Not Applicable	Not Applicable	Not Applicable	Not Applicable	Not Applicable	Not Applicable	Not Applicable
273	1	1	1	1	30-39	Rejected for Living Donation (Failed Living Donor)	Donor Related - Medical	Miscellaneous	Hypothyroidism	Not Applicable	Not Applicable	Not Applicable	Not Applicable	Not Applicable	Not Applicable	Not Applicable
274	1	1	0	0	30-39	Rejected for Living Donation (Failed Living Donor)	Donor Related - Psychosocial	Lost to follow-up	Not Applicable	Not Applicable	Not Applicable	Not Applicable	Not Applicable	Not Applicable	Unknown	Not Applicable
275	1	1	1	1	22-29	Rejected for Living Donation (Failed Living Donor)	Donor-Recipient Related	Immunological - Positive Cytotoxic Antibody Cross-match	Not Applicable	Not Applicable	Not Applicable	Not Applicable	Not Applicable	Not Applicable	Unknown	Not Applicable
276	1	1	1	0	40-49	Rejected for Living Donation (Failed Living Donor)	Donor Related - Medical	Hypertension	Not Applicable	Not Applicable	Not Applicable	Not Applicable	Not Applicable	Not Applicable	Unknown	Not Applicable
277	1	1	1	0	50-59	Accepted for Living Donation - Ultimately Did Not Donate	Recipient Related	Transplant Candidate Demised	Not Applicable	Not Applicable	Not Applicable	Not Applicable	Not Applicable	Not Applicable	Not Applicable	Not Applicable
278	1	1	0	0	22-29	Accepted for Living Donation - Ultimately Did Not Donate	Donor Related - Psychosocial	Withdrew Voluntarily	Not Applicable	Not Applicable	Not Applicable	Not Applicable	Not Applicable	Not Applicable	Known - Specify	Donor changed mind - misguided belief
279	1	1	1	0	22-29	Rejected for Living Donation (Failed Living Donor)	Donor Related - Psychosocial	Lost to follow-up	Not Applicable	Not Applicable	Not Applicable	Not Applicable	Not Applicable	Not Applicable	Unknown	Not Applicable
280	1	1	1	1	22-29	Rejected for Living Donation (Failed Living Donor)	Donor Related - Medical	Hypertension	Not Applicable	Not Applicable	Not Applicable	Not Applicable	Not Applicable	Not Applicable	Unknown	Not Applicable
281	1	1	1	0	30-39	Rejected for Living Donation (Failed Living Donor)	Donor Related - Medical	Hypertension	Not Applicable	Not Applicable	Not Applicable	Not Applicable	Not Applicable	Not Applicable	Unknown	Not Applicable
282	2	1	1	1	40-49	Rejected for Living Donation (Failed Living Donor)	Donor Related - Anatomical / Radiological	Miscellaneous	Congenital Renal Anomaly - Hypoplastic right kidney	Not Applicable	Not Applicable	Not Applicable	Not Applicable	Not Applicable	Not Applicable	Not Applicable
283	1	1	0	0	30-39	Rejected for Living Donation (Failed Living Donor)	Donor-Recipient Related	Immunological - Positive Cytotoxic Antibody Cross-match	Not Applicable	Not Applicable	Not Applicable	Not Applicable	Not Applicable	Not Applicable	Not Applicable	Not Applicable
284	1	1	1	0	30-39	Rejected for Living Donation (Failed Living Donor)	Donor Related - Medical	Virology and Infection Screen - HIV	Not Applicable	Not Applicable	Not Applicable	Not Applicable	Not Applicable	Not Applicable	Not Applicable	Not Applicable
285	1	1	1	0	40-49	Rejected for Living Donation (Failed Living Donor)	Donor Related - Medical	Hypertension	Not Applicable	Not Applicable	Not Applicable	Not Applicable	Not Applicable	Not Applicable	Not Applicable	Not Applicable
286	1	1	0	1	50-59	Rejected for Living Donation (Failed Living Donor)	Donor-Recipient Related	Immunological - Positive Cytotoxic Antibody Cross-match	Not Applicable	Not Applicable	Not Applicable	Not Applicable	Not Applicable	Not Applicable	Not Applicable	Not Applicable
287	1	1	1	1	40-49	Rejected for Living Donation (Failed Living Donor)	Donor Related - Psychosocial	Lost to follow-up	Not Applicable	Not Applicable	Not Applicable	Not Applicable	Not Applicable	Not Applicable	Known - Specify	Donor changed mind - misguided belief
288	1	1	1	1	40-49	Rejected for Living Donation (Failed Living Donor)	Donor Related - Medical	Recurrent UTIs	Not Applicable	Not Applicable	Not Applicable	Not Applicable	Not Applicable	Not Applicable	Not Applicable	Not Applicable
289	1	1	1	0	30-39	Accepted for Living Donation - Ultimately Did Not Donate	Recipient Related	Alternate Donation Received - From Alternate Living Donor	Not Applicable	Not Applicable	Not Applicable	Not Applicable	Not Applicable	Not Applicable	Not Applicable	Not Applicable
290	1	1	1	0	30-39	Accepted for Living Donation - Ultimately Did Not Donate	Recipient Related	Alternate Donation Received - From Alternate Living Donor	Not Applicable	Not Applicable	Not Applicable	Not Applicable	Not Applicable	Not Applicable	Not Applicable	Not Applicable
291	1	1	0	1	22-29	Rejected for Living Donation (Failed Living Donor)	Donor-Recipient Related	Immunological - Positive Cytotoxic Antibody Cross-match	Not Applicable	Not Applicable	Not Applicable	Not Applicable	Not Applicable	Not Applicable	Not Applicable	Not Applicable
292	1	1	1	0	18-21	Rejected for Living Donation (Failed Living Donor)	Donor Related - Psychosocial	Lost to follow-up	Not Applicable	Not Applicable	Not Applicable	Not Applicable	Not Applicable	Not Applicable	Unknown	Not Applicable
293	0	0	1	0	40-49	Rejected for Living Donation (Failed Living Donor)	Donor-Recipient Related	Immunological - Positive Cytotoxic Antibody Cross-match	Not Applicable	Not Applicable	Not Applicable	Not Applicable	Not Applicable	Not Applicable	Not Applicable	Not Applicable
294	1	1	0	1	40-49	Accepted for Living Donation - Ultimately Did Not Donate	Donor Related - Psychosocial	Withdrew Voluntarily	Not Applicable	Not Applicable	Not Applicable	Not Applicable	Not Applicable	Not Applicable	Known - Specify	Domicile > 100km away
295	1	1	0	1	30-39	Accepted for Living Donation - Ultimately Did Not Donate	Recipient Related	Alternate Donation Received - From Deceased Donor (Erroneously)	Not Applicable	Not Applicable	Not Applicable	Not Applicable	Not Applicable	Not Applicable	Not Applicable	Not Applicable
296	1	1	1	1	40-49	Rejected for Living Donation (Failed Living Donor)	Donor Related - Medical	Miscellaneous	Systemic lupus erythematosus with secondary Antiphospholipid Syndrome	Not Applicable	Not Applicable	Not Applicable	Not Applicable	Not Applicable	Not Applicable	Not Applicable
297	1	1	0	1	40-49	Accepted for Living Donation - Ultimately Did Not Donate	Recipient Related	Alternate Donation Received - From Alternate Living Donor	Not Applicable	Not Applicable	Not Applicable	Not Applicable	Not Applicable	Not Applicable	Not Applicable	Not Applicable
298	1	1	1	1	30-39	Rejected for Living Donation (Failed Living Donor)	Donor Related - Psychosocial	Lost to follow-up	Not Applicable	Not Applicable	Not Applicable	Not Applicable	Not Applicable	Not Applicable	Unknown	Not Applicable
299	1	1	1	1	40-49	Rejected for Living Donation (Failed Living Donor)	Donor-Recipient Related	Immunological - Positive Cytotoxic Antibody Cross-match	Not Applicable	Not Applicable	Not Applicable	Not Applicable	Not Applicable	Not Applicable	Not Applicable	Not Applicable
300	1	1	1	0	30-39	Rejected for Living Donation (Failed Living Donor)	Donor Related - Medical	Virology and Infection Screen - HIV	Not Applicable	Not Applicable	Not Applicable	Not Applicable	Not Applicable	Not Applicable	Not Applicable	Not Applicable
301	1	1	0	0	40-49	Rejected for Living Donation (Failed Living Donor)	Donor Related - Psychosocial	Lost to follow-up	Not Applicable	Not Applicable	Not Applicable	Not Applicable	Not Applicable	Not Applicable	Known - Specify	Domicile > 100km away
302	0	0	1	0	30-39	Rejected for Living Donation (Failed Living Donor)	Donor Related - Medical	Metabolic Profile - Obese Class II (BMI 35-39)	Not Applicable	35	Not Applicable	Not Applicable	Not Applicable	Not Applicable	Not Applicable	Not Applicable
303	1	1	1	1	22-29	Rejected for Living Donation (Failed Living Donor)	Donor Related - Medical	Miscellaneous	Hyperthyroidism (Grave's Disease)	Not Applicable	Not Applicable	Not Applicable	Not Applicable	Not Applicable	Not Applicable	Not Applicable
304	1	1	0	0	30-39	Accepted for Living Donation - Ultimately Did Not Donate	Recipient Related	Transplant Candidate Demised	Not Applicable	Not Applicable	Not Applicable	Not Applicable	Not Applicable	Not Applicable	Not Applicable	Not Applicable
305	0	0	1	0	30-39	Rejected for Living Donation (Failed Living Donor)	Donor Related - Medical	High Cardiovascular Risk - Valvular Heart Disease	Not Applicable	Not Applicable	Not Applicable	Not Applicable	Not Applicable	Not Applicable	Not Applicable	Not Applicable
306	1	1	1	2	40-49	Rejected for Living Donation (Failed Living Donor)	Donor Related - Medical	Virology and Infection Screen - TB	Not Applicable	Not Applicable	Not Applicable	Not Applicable	Not Applicable	Not Applicable	Not Applicable	Not Applicable
307	0	0	1	0	30-39	Rejected for Living Donation (Failed Living Donor)	Donor Related - Medical	Hypertension	Not Applicable	Not Applicable	Not Applicable	Not Applicable	Not Applicable	Not Applicable	Not Applicable	Not Applicable
308	1	1	1	0	30-39	Rejected for Living Donation (Failed Living Donor)	Donor-Recipient Related	Immunological - Positive Cytotoxic Antibody Cross-match	Not Applicable	Not Applicable	Not Applicable	Not Applicable	Not Applicable	Not Applicable	Not Applicable	Not Applicable
309	1	1	0	0	30-39	Accepted for Living Donation - Ultimately Did Not Donate	Recipient Related	Transplant Candidate Demised	Not Applicable	Not Applicable	Not Applicable	Not Applicable	Not Applicable	Not Applicable	Not Applicable	Not Applicable
310	1	1	1	0	30-39	Rejected for Living Donation (Failed Living Donor)	Donor Related - Medical	Metabolic Profile - Obese Class II (BMI 35-39)	Not Applicable	38	Not Applicable	Not Applicable	Not Applicable	Not Applicable	Not Applicable	Not Applicable
311	1	1	0	0	30-39	Rejected for Living Donation (Failed Living Donor)	Donor Related - Medical	Virology and Infection Screen - Syphilis	Not Applicable	Not Applicable	Not Applicable	Not Applicable	Not Applicable	Not Applicable	Not Applicable	Not Applicable
312	1	1	1	0	22-29	Rejected for Living Donation (Failed Living Donor)	Donor Related - Medical	Virology and Infection Screen - HIV	Not Applicable	Not Applicable	Not Applicable	Not Applicable	Not Applicable	Not Applicable	Not Applicable	Not Applicable
313	1	1	1	0	30-39	Rejected for Living Donation (Failed Living Donor)	Donor Related - Medical	Miscellaneous	Haematological - Persistent Bicytopenia	Not Applicable	Not Applicable	Not Applicable	Not Applicable	Not Applicable	Not Applicable	Not Applicable
314	1	1	1	0	40-49	Rejected for Living Donation (Failed Living Donor)	Donor Related - Medical	Metabolic Profile - Obese Class III (BMI =40)	Not Applicable	47,3	Not Applicable	Not Applicable	Not Applicable	Not Applicable	Not Applicable	Not Applicable
315	0	0	1	1	22-29	Rejected for Living Donation (Failed Living Donor)	Donor Related - Psychosocial	Lost to follow-up	Not Applicable	Not Applicable	Not Applicable	Not Applicable	Not Applicable	Not Applicable	Unknown	Not Applicable
316	0	0	1	0	22-29	Rejected for Living Donation (Failed Living Donor)	Donor Related - Medical	Virology and Infection Screen - HIV	Hepatitis B co-infection	Not Applicable	Not Applicable	Not Applicable	Not Applicable	Not Applicable	Not Applicable	Not Applicable
317	2	1	0	3	22-29	Rejected for Living Donation (Failed Living Donor)	Donor Related - Medical	Miscellaneous	Haematological - Persistent Iron Deficiency Anaemia	Not Applicable	Not Applicable	Not Applicable	Not Applicable	Not Applicable	Not Applicable	Not Applicable
318	1	1	1	1	30-39	Rejected for Living Donation (Failed Living Donor)	Donor Related - Psychosocial	Lost to follow-up	Not Applicable	Not Applicable	Not Applicable	Not Applicable	Not Applicable	Not Applicable	Unknown	Not Applicable
319	0	0	1	2	40-49	Accepted for Living Donation - Ultimately Did Not Donate	Recipient Related	Transplant Candidate Demised	Not Applicable	Not Applicable	Not Applicable	Not Applicable	Not Applicable	Not Applicable	Not Applicable	Not Applicable
320	1	1	1	1	30-39	Rejected for Living Donation (Failed Living Donor)	Donor Related - Medical	Miscellaneous	Alport Syndrome	Not Applicable	Not Applicable	Not Applicable	Not Applicable	Not Applicable	Not Applicable	Not Applicable
321	1	1	0	1	50-59	Rejected for Living Donation (Failed Living Donor)	Donor Related - Psychosocial	Lost to follow-up	Not Applicable	Not Applicable	Not Applicable	Not Applicable	Not Applicable	Not Applicable	Unknown	Not Applicable
322	1	1	0	0	40-49	Rejected for Living Donation (Failed Living Donor)	Donor Related - Medical	Hypertension and Cardiac Failure	Not Applicable	Not Applicable	Not Applicable	Not Applicable	Not Applicable	Not Applicable	Not Applicable	Not Applicable
323	0	0	0	0	30-39	Rejected for Living Donation (Failed Living Donor)	Donor Related - Psychosocial	Lost to follow-up	Not Applicable	Not Applicable	Not Applicable	Not Applicable	Not Applicable	Not Applicable	Unknown	Not Applicable
324	0	0	1	0	22-29	Rejected for Living Donation (Failed Living Donor)	Donor-Recipient Related	Immunological - Positive Cytotoxic Antibody Cross-match	Not Applicable	Not Applicable	Not Applicable	Not Applicable	Not Applicable	Not Applicable	Not Applicable	Not Applicable
325	1	1	1	0	40-49	Rejected for Living Donation (Failed Living Donor)	Donor Related - Medical	Metabolic Profile - Obese Class II (BMI 35-39)	Not Applicable	36,5	Not Applicable	Not Applicable	Not Applicable	Not Applicable	Not Applicable	Not Applicable
326	1	1	1	0	40-49	Rejected for Living Donation (Failed Living Donor)	Donor Related - Medical	Metabolic Profile - Obese Class III (BMI =40)	Not Applicable	49,4	Not Applicable	Not Applicable	Not Applicable	Not Applicable	Not Applicable	Not Applicable
327	1	1	1	0	30-39	Rejected for Living Donation (Failed Living Donor)	Donor Related - Anatomical / Radiological	Abnormal Renal Vessels on CT Angiogram	Not Applicable	Not Applicable	Not Applicable	Not Applicable	Not Applicable	Not Applicable	Not Applicable	Not Applicable
328	1	1	1	3	40-49	Rejected for Living Donation (Failed Living Donor)	Donor Related - Medical	Metabolic Syndrome	Renal dysfunction	31	80	66,5	63	88	Not Applicable	Not Applicable
329	1	1	1	0	30-39	Rejected for Living Donation (Failed Living Donor)	Donor Related - Medical	Metabolic Profile - Obese Class II (BMI 35-39)	Not Applicable	35	Not Applicable	Not Applicable	Not Applicable	Not Applicable	Not Applicable	Not Applicable
330	1	1	0	0	30-39	Rejected for Living Donation (Failed Living Donor)	Donor Related - Medical	Metabolic Profile - Diabetes	Not Applicable	Not Applicable	Not Applicable	Not Applicable	Not Applicable	Not Applicable	Not Applicable	Not Applicable
331	1	1	1	0	40-49	Rejected for Living Donation (Failed Living Donor)	Donor Related - Medical	Renal - Persistent Microalbuminuria	Not Applicable	Not Applicable	Not Applicable	Not Applicable	Not Applicable	Not Applicable	Not Applicable	Not Applicable
332	1	1	0	0	40-49	Accepted for Living Donation - Ultimately Did Not Donate	Donor Related - Psychosocial	Withdrew Voluntarily	Not Applicable	Not Applicable	Not Applicable	Not Applicable	Not Applicable	Not Applicable	Known - Specify	Donor changed mind - multiple psychosocial stressors
333	1	1	0	2	30-39	Rejected for Living Donation (Failed Living Donor)	Donor-Recipient Related	Immunological - Positive Cytotoxic Antibody Cross-match	Not Applicable	Not Applicable	Not Applicable	Not Applicable	Not Applicable	Not Applicable	Not Applicable	Not Applicable
334	1	1	0	1	30-39	Accepted for Living Donation - Ultimately Did Not Donate	Recipient Related	Transplant Candidate Demised	Not Applicable	Not Applicable	Not Applicable	Not Applicable	Not Applicable	Not Applicable	Not Applicable	Not Applicable
335	0	0	1	1	40-49	Rejected for Living Donation (Failed Living Donor)	Donor-Recipient Related	Immunological - Positive Cytotoxic Antibody Cross-match	Not Applicable	Not Applicable	Not Applicable	Not Applicable	Not Applicable	Not Applicable	Not Applicable	Not Applicable
336	1	1	0	0	30-39	Rejected for Living Donation (Failed Living Donor)	Donor Related - Medical	Virology and Infection Screen - HIV	Not Applicable	Not Applicable	Not Applicable	Not Applicable	Not Applicable	Not Applicable	Not Applicable	Not Applicable
337	1	1	1	1	22-29	Rejected for Living Donation (Failed Living Donor)	Donor-Recipient Related	Immunological - ABO Incompatibility	Not Applicable	Not Applicable	Not Applicable	Not Applicable	Not Applicable	Not Applicable	Not Applicable	Not Applicable
338	1	1	0	0	22-29	Rejected for Living Donation (Failed Living Donor)	Donor Related - Anatomical / Radiological	Abnormal Renal Vessels on CT Angiogram	Not Applicable	Not Applicable	Not Applicable	Not Applicable	Not Applicable	Not Applicable	Not Applicable	Not Applicable
339	1	1	1	0	40-49	Rejected for Living Donation (Failed Living Donor)	Donor Related - Medical	Renal - Low GFR or CrCL	Transplant Candidate Demised	Not Applicable	69,2	83,2	81	64	Not Applicable	Not Applicable
340	0	0	1	0	30-39	Rejected for Living Donation (Failed Living Donor)	Donor Related - Psychosocial	Lost to follow-up	Not Applicable	Not Applicable	Not Applicable	Not Applicable	Not Applicable	Not Applicable	Unknown	Not Applicable
341	0	0	1	1	40-49	Accepted for Living Donation - Ultimately Did Not Donate	Donor Related - Psychosocial	Withdrew Voluntarily	Not Applicable	Not Applicable	Not Applicable	Not Applicable	Not Applicable	Not Applicable	Known - Specify	Donor changed mind - family unsupportive of decision to donate
342	1	1	1	0	22-29	Rejected for Living Donation (Failed Living Donor)	Donor Related - Medical	Virology and Infection Screen - HIV	Not Applicable	Not Applicable	Not Applicable	Not Applicable	Not Applicable	Not Applicable	Not Applicable	Not Applicable
343	2	1	0	1	40-49	Rejected for Living Donation (Failed Living Donor)	Donor Related - Medical	Miscellaneous	Chronic Ethanol Abuse complicated by alcoholic steatohepatitis	Not Applicable	Not Applicable	Not Applicable	Not Applicable	Not Applicable	Not Applicable	Not Applicable
344	1	1	1	2	30-39	Rejected for Living Donation (Failed Living Donor)	Donor Related - Medical	Virology and Infection Screen - Hep B sAg (+)	Not Applicable	Not Applicable	Not Applicable	Not Applicable	Not Applicable	Not Applicable	Not Applicable	Not Applicable
345	3	1	0	3	30-39	Rejected for Living Donation (Failed Living Donor)	Donor Related - Medical	Renal - Low GFR / CrCL and Proteinuria	Obese Class I	30	85,6	58	55,2	66	Not Applicable	Not Applicable
346	1	1	1	0	22-29	Rejected for Living Donation (Failed Living Donor)	Donor Related - Medical	Metabolic Profile - Hypertension and Diabetes	Not Applicable	Not Applicable	Not Applicable	Not Applicable	Not Applicable	Not Applicable	Not Applicable	Not Applicable
347	1	1	1	0	40-49	Rejected for Living Donation (Failed Living Donor)	Donor-Recipient Related	Immunological - Positive Cytotoxic Antibody Cross-match	Not Applicable	Not Applicable	Not Applicable	Not Applicable	Not Applicable	Not Applicable	Not Applicable	Not Applicable
348	0	0	1	0	30-39	Rejected for Living Donation (Failed Living Donor)	Donor Related - Psychosocial	Lost to follow-up	Not Applicable	Not Applicable	Not Applicable	Not Applicable	Not Applicable	Not Applicable	Unknown	Not Applicable
349	2	1	1	1	30-39	Rejected for Living Donation (Failed Living Donor)	Donor Related - Psychosocial	Lost to follow-up	Not Applicable	Not Applicable	Not Applicable	Not Applicable	Not Applicable	Not Applicable	Unknown	Not Applicable
350	1	1	1	0	30-39	Rejected for Living Donation (Failed Living Donor)	Donor Related - Medical	Virology and Infection Screen - HIV	Not Applicable	Not Applicable	Not Applicable	Not Applicable	Not Applicable	Not Applicable	Not Applicable	Not Applicable
351	1	1	0	2	18-21	Rejected for Living Donation (Failed Living Donor)	Donor Related - Medical	Renal - Low GFR or CrCL	Not Applicable	Not Applicable	69,5	85,6	81,2	66	Not Applicable	Not Applicable
352	0	0	0	1	22-29	Rejected for Living Donation (Failed Living Donor)	Donor Related - Anatomical / Radiological	Abnormal Renal Vessels on CT Angiogram	Not Applicable	Not Applicable	Not Applicable	Not Applicable	Not Applicable	Not Applicable	Not Applicable	Not Applicable
353	1	1	1	1	22-29	Rejected for Living Donation (Failed Living Donor)	Donor Related - Medical	Metabolic Profile - Obese Class II (BMI 35-39)	Not Applicable	38,6	Not Applicable	Not Applicable	Not Applicable	Not Applicable	Not Applicable	Not Applicable
354	1	1	1	0	30-39	Rejected for Living Donation (Failed Living Donor)	Donor Related - Medical	Virology and Infection Screen - HIV	Not Applicable	Not Applicable	Not Applicable	Not Applicable	Not Applicable	Not Applicable	Not Applicable	Not Applicable
355	1	1	0	0	30-39	Rejected for Living Donation (Failed Living Donor)	Donor Related - Medical	Renal - Low GFR or CrCL	Not Applicable	Not Applicable	65	71,7	69,7	70,5	Not Applicable	Not Applicable
356	1	1	1	0	30-39	Rejected for Living Donation (Failed Living Donor)	Donor Related - Medical	Virology and Infection Screen - TB	Not Applicable	Not Applicable	Not Applicable	Not Applicable	Not Applicable	Not Applicable	Not Applicable	Not Applicable
357	1	1	1	0	40-49	Rejected for Living Donation (Failed Living Donor)	Donor Related - Medical	Hypertension	Not Applicable	Not Applicable	Not Applicable	Not Applicable	Not Applicable	Not Applicable	Not Applicable	Not Applicable
358	1	1	1	0	40-49	Rejected for Living Donation (Failed Living Donor)	Donor-Recipient Related	Immunological - ABO Incompatibility	Not Applicable	Not Applicable	Not Applicable	Not Applicable	Not Applicable	Not Applicable	Not Applicable	Not Applicable
359	1	1	1	0	22-29	Rejected for Living Donation (Failed Living Donor)	Donor Related - Medical	Hypertension	Not Applicable	Not Applicable	Not Applicable	Not Applicable	Not Applicable	Not Applicable	Not Applicable	Not Applicable
360	1	1	0	0	40-49	Rejected for Living Donation (Failed Living Donor)	Donor Related - Medical	Virology and Infection Screen - Hep B sAg (+)	Not Applicable	Not Applicable	Not Applicable	Not Applicable	Not Applicable	Not Applicable	Not Applicable	Not Applicable
361	1	1	1	0	22-29	Accepted for Living Donation - Ultimately Did Not Donate	Recipient Related	Transplant Candidate Demised	Not Applicable	Not Applicable	Not Applicable	Not Applicable	Not Applicable	Not Applicable	Not Applicable	Not Applicable
362	1	1	0	3	40-49	Accepted for Living Donation - Ultimately Did Not Donate	Recipient Related	Alternate Donation Received - From Alternate Living Donor	Not Applicable	Not Applicable	Not Applicable	Not Applicable	Not Applicable	Not Applicable	Not Applicable	Not Applicable
363	0	0	0	1	30-39	Rejected for Living Donation (Failed Living Donor)	Donor-Recipient Related	Immunological - Positive Cytotoxic Antibody Cross-match	Not Applicable	Not Applicable	Not Applicable	Not Applicable	Not Applicable	Not Applicable	Not Applicable	Not Applicable
364	2	1	1	0	30-39	Rejected for Living Donation (Failed Living Donor)	Donor Related - Medical	Miscellaneous	Primary Hyperparathyroidism (parathyroid adenoma)	Not Applicable	Not Applicable	Not Applicable	Not Applicable	Not Applicable	Not Applicable	Not Applicable
365	1	1	1	1	22-29	Rejected for Living Donation (Failed Living Donor)	Donor Related - Psychosocial	Lost to follow-up	Not Applicable	Not Applicable	Not Applicable	Not Applicable	Not Applicable	Not Applicable	Unknown	Not Applicable
366	1	1	1	0	50-59	Rejected for Living Donation (Failed Living Donor)	Donor Related - Medical	Metabolic Profile - Obese Class I (BMI 30-34)	Not Applicable	31	Not Applicable	Not Applicable	Not Applicable	Not Applicable	Not Applicable	Not Applicable
367	1	1	0	0	30-39	Accepted for Living Donation - Ultimately Did Not Donate	Donor Related - Psychosocial	Withdrew Voluntarily	Not Applicable	Not Applicable	Not Applicable	Not Applicable	Not Applicable	Not Applicable	Known - Specify	Donor changed mind - no specific reason
368	1	1	1	0	30-39	Rejected for Living Donation (Failed Living Donor)	Donor Related - Medical	Metabolic Profile - Hypertension and Obesity	Not Applicable	38	Not Applicable	Not Applicable	Not Applicable	Not Applicable	Not Applicable	Not Applicable
369	1	1	0	2	22-29	Rejected for Living Donation (Failed Living Donor)	Donor Related - Medical	Hypertension	Not Applicable	Not Applicable	Not Applicable	Not Applicable	Not Applicable	Not Applicable	Not Applicable	Not Applicable
370	1	1	0	3	40-49	Rejected for Living Donation (Failed Living Donor)	Donor Related - Medical	Metabolic Profile - Obese Class II (BMI 35-39)	Not Applicable	35,2	Not Applicable	Not Applicable	Not Applicable	Not Applicable	Not Applicable	Not Applicable
371	0	0	1	1	30-39	Rejected for Living Donation (Failed Living Donor)	Donor Related - Psychosocial	Required Referral to Social Worker / Psychologist / Psychiatrist	Major Depressive Disorder	Not Applicable	Not Applicable	Not Applicable	Not Applicable	Not Applicable	Not Applicable	Not Applicable
372	3	1	0	0	30-39	Rejected for Living Donation (Failed Living Donor)	Donor Related - Psychosocial	Required Referral to Social Worker / Psychologist / Psychiatrist	Not Applicable	Not Applicable	Not Applicable	Not Applicable	Not Applicable	Not Applicable	Not Applicable	Not Applicable
373	1	1	1	0	30-39	Rejected for Living Donation (Failed Living Donor)	Donor Related - Medical	Virology and Infection Screen - HIV	Not Applicable	Not Applicable	Not Applicable	Not Applicable	Not Applicable	Not Applicable	Not Applicable	Not Applicable
374	1	1	0	1	40-49	Accepted for Living Donation - Ultimately Did Not Donate	Donor Related - Psychosocial	Withdrew Voluntarily	Not Applicable	Not Applicable	Not Applicable	Not Applicable	Not Applicable	Not Applicable	Known - Specify	Donor changed mind - no specific reason
375	1	1	0	0	50-59	Rejected for Living Donation (Failed Living Donor)	Donor Related - Medical	Metabolic Profile - Obese Class II (BMI 35-39)	Not Applicable	35	Not Applicable	Not Applicable	Not Applicable	Not Applicable	Not Applicable	Not Applicable
376	0	0	0	3	50-59	Rejected for Living Donation (Failed Living Donor)	Donor Related - Medical	Renal - Low GFR or CrCL	Not Applicable	Not Applicable	59,1	49,7	48,6	52	Not Applicable	Not Applicable
377	0	0	1	1	50-59	Rejected for Living Donation (Failed Living Donor)	Donor Related - Anatomical / Radiological	Abnormal Renal Vessels on CT Angiogram	Not Applicable	Not Applicable	Not Applicable	Not Applicable	Not Applicable	Not Applicable	Not Applicable	Not Applicable
378	1	1	0	0	22-29	Rejected for Living Donation (Failed Living Donor)	Donor Related - Medical	Hypertension	Not Applicable	Not Applicable	Not Applicable	Not Applicable	Not Applicable	Not Applicable	Not Applicable	Not Applicable
379	1	1	1	1	40-49	Accepted for Living Donation - Ultimately Did Not Donate	Donor Related - Psychosocial	Withdrew Voluntarily	Not Applicable	Not Applicable	Not Applicable	Not Applicable	Not Applicable	Not Applicable	Known - Specify	Donor changed mind - no specific reason
380	1	1	0	1	60-65	Rejected for Living Donation (Failed Living Donor)	Donor-Recipient Related	Immunological - ABO Incompatibility	Not Applicable	Not Applicable	Not Applicable	Not Applicable	Not Applicable	Not Applicable	Not Applicable	Not Applicable
381	1	1	0	1	22-29	Rejected for Living Donation (Failed Living Donor)	Donor Related - Medical	Hypertension	Not Applicable	Not Applicable	Not Applicable	Not Applicable	Not Applicable	Not Applicable	Not Applicable	Not Applicable
382	1	1	1	1	50-59	Accepted for Living Donation - Ultimately Did Not Donate	Recipient Related	Alternate Donation Received - From Alternate Living Donor	Not Applicable	Not Applicable	Not Applicable	Not Applicable	Not Applicable	Not Applicable	Not Applicable	Not Applicable
383	1	1	0	3	22-29	Accepted for Living Donation - Ultimately Did Not Donate	Recipient Related	Alternate Donation Received - From Alternate Living Donor	Not Applicable	Not Applicable	Not Applicable	Not Applicable	Not Applicable	Not Applicable	Not Applicable	Not Applicable
384	1	1	0	3	22-29	Rejected for Living Donation (Failed Living Donor)	Donor Related - Medical	Metabolic Profile - Obese Class I (BMI 30-34)	Not Applicable	31	Not Applicable	Not Applicable	Not Applicable	Not Applicable	Not Applicable	Not Applicable
385	1	1	1	1	30-39	Accepted for Living Donation - Ultimately Did Not Donate	Donor Related - Psychosocial	Withdrew Voluntarily	Not Applicable	Not Applicable	Not Applicable	Not Applicable	Not Applicable	Not Applicable	Known - Specify	Domicile > 100km away
386	1	1	0	1	40-49	Accepted for Living Donation - Ultimately Did Not Donate	Recipient Related	Alternate Donation Received - From Deceased Donor (Erroneously)	Not Applicable	Not Applicable	Not Applicable	Not Applicable	Not Applicable	Not Applicable	Not Applicable	Not Applicable
387	1	1	1	0	30-39	Rejected for Living Donation (Failed Living Donor)	Donor Related - Medical	Recurrent UTIs	Pyelonephritis	Not Applicable	Not Applicable	Not Applicable	Not Applicable	Not Applicable	Not Applicable	Not Applicable
388	1	1	0	1	60-65	Rejected for Living Donation (Failed Living Donor)	Donor-Recipient Related	Immunological - Positive Cytotoxic Antibody Cross-match	Not Applicable	Not Applicable	Not Applicable	Not Applicable	Not Applicable	Not Applicable	Not Applicable	Not Applicable
389	1	1	0	1	50-59	Rejected for Living Donation (Failed Living Donor)	Donor Related - Medical	Miscellaneous	Severe Dyslipidemia	Not Applicable	Not Applicable	Not Applicable	Not Applicable	Not Applicable	Not Applicable	Not Applicable
390	1	1	0	0	22-29	Rejected for Living Donation (Failed Living Donor)	Donor Related - Psychosocial	Lost to follow-up	Not Applicable	Not Applicable	Not Applicable	Not Applicable	Not Applicable	Not Applicable	Unknown	Not Applicable
391	1	1	1	0	40-49	Accepted for Living Donation - Ultimately Did Not Donate	Recipient Related	Alternate Donation Received - From Alternate Living Donor	Not Applicable	Not Applicable	Not Applicable	Not Applicable	Not Applicable	Not Applicable	Not Applicable	Not Applicable
392	1	1	1	0	40-49	Accepted for Living Donation - Ultimately Did Not Donate	Recipient Related	Alternate Donation Received - From Deceased Donor (Erroneously)	Not Applicable	Not Applicable	Not Applicable	Not Applicable	Not Applicable	Not Applicable	Not Applicable	Not Applicable
393	2	1	0	0	22-29	Rejected for Living Donation (Failed Living Donor)	Donor Related - Psychosocial	Lost to follow-up	Not Applicable	Not Applicable	Not Applicable	Not Applicable	Not Applicable	Not Applicable	Unknown	Not Applicable
394	1	1	0	0	40-49	Rejected for Living Donation (Failed Living Donor)	Donor-Recipient Related	Immunological - ABO Incompatibility	Not Applicable	Not Applicable	Not Applicable	Not Applicable	Not Applicable	Not Applicable	Not Applicable	Not Applicable
395	1	1	1	1	40-49	Rejected for Living Donation (Failed Living Donor)	Donor Related - Medical	Metabolic Profile - Hypertension and Obesity	Not Applicable	40	Not Applicable	Not Applicable	Not Applicable	Not Applicable	Not Applicable	Not Applicable
396	1	1	1	0	22-29	Rejected for Living Donation (Failed Living Donor)	Donor Related - Medical	Miscellaneous	Haematological - Persistent Iron Deficiency Anaemia	Not Applicable	Not Applicable	Not Applicable	Not Applicable	Not Applicable	Unknown	Not Applicable
397	0	0	1	0	22-29	Rejected for Living Donation (Failed Living Donor)	Donor-Recipient Related	Immunological - Positive Cytotoxic Antibody Cross-match	Not Applicable	Not Applicable	Not Applicable	Not Applicable	Not Applicable	Not Applicable	Not Applicable	Not Applicable
398	1	1	1	2	18-21	Rejected for Living Donation (Failed Living Donor)	Donor Related - Psychosocial	Lost to follow-up	Not Applicable	Not Applicable	Not Applicable	Not Applicable	Not Applicable	Not Applicable	Unknown	Not Applicable
399	2	1	0	1	18-21	Rejected for Living Donation (Failed Living Donor)	Donor Related - Anatomical / Radiological	Abnormal Renal Vessels on CT Angiogram	Not Applicable	Not Applicable	Not Applicable	Not Applicable	Not Applicable	Not Applicable	Not Applicable	Not Applicable
400	1	1	1	2	30-39	Rejected for Living Donation (Failed Living Donor)	Donor Related - Medical	Metabolic Profile - Obese Class I (BMI 30-34)	Not Applicable	30	Not Applicable	Not Applicable	Not Applicable	Not Applicable	Not Applicable	Not Applicable
401	1	1	1	1	22-29	Rejected for Living Donation (Failed Living Donor)	Donor Related - Medical	Virology and Infection Screen - Hep C Ab (+)	Not Applicable	Not Applicable	Not Applicable	Not Applicable	Not Applicable	Not Applicable	Not Applicable	Not Applicable
402	1	1	0	1	40-49	Rejected for Living Donation (Failed Living Donor)	Donor Related - Medical	Hypertension	Not Applicable	Not Applicable	Not Applicable	Not Applicable	Not Applicable	Not Applicable	Not Applicable	Not Applicable
403	1	1	1	0	22-29	Rejected for Living Donation (Failed Living Donor)	Donor Related - Psychosocial	Lost to follow-up	Not Applicable	Not Applicable	Not Applicable	Not Applicable	Not Applicable	Not Applicable	Unknown	Not Applicable
404	1	1	0	0	22-29	Rejected for Living Donation (Failed Living Donor)	Donor-Recipient Related	Immunological - Positive Cytotoxic Antibody Cross-match	Not Applicable	Not Applicable	Not Applicable	Not Applicable	Not Applicable	Not Applicable	Not Applicable	Not Applicable
405	1	1	1	0	22-29	Accepted for Living Donation - Ultimately Did Not Donate	Donor Related - Psychosocial	Withdrew Voluntarily	Not Applicable	Not Applicable	Not Applicable	Not Applicable	Not Applicable	Not Applicable	Known - Specify	Donor changed mind - family unsupportive of decision to donate
406	2	1	0	0	30-39	Rejected for Living Donation (Failed Living Donor)	Donor Related - Medical	Renal - Low GFR or CrCL	Not Applicable	Not Applicable	82,5	102	99,4	84,4	Not Applicable	Not Applicable
407	1	1	0	0	30-39	Rejected for Living Donation (Failed Living Donor)	Donor Related - Medical	Virology and Infection Screen - HIV	Not Applicable	Not Applicable	Not Applicable	Not Applicable	Not Applicable	Not Applicable	Not Applicable	Not Applicable
408	0	0	1	3	22-29	Rejected for Living Donation (Failed Living Donor)	Donor Related - Medical	Renal - Low GFR or CrCL	Not Applicable	Not Applicable	65,8	93,6	85,9	100	Not Applicable	Not Applicable
409	1	1	1	0	30-39	Rejected for Living Donation (Failed Living Donor)	Donor Related - Medical	Virology and Infection Screen - HIV	Not Applicable	Not Applicable	Not Applicable	Not Applicable	Not Applicable	Not Applicable	Not Applicable	Not Applicable
410	1	1	0	0	30-39	Rejected for Living Donation (Failed Living Donor)	Donor Related - Medical	Virology and Infection Screen - HIV	Not Applicable	Not Applicable	Not Applicable	Not Applicable	Not Applicable	Not Applicable	Not Applicable	Not Applicable
411	2	1	1	1	50-59	Accepted for Living Donation - Ultimately Did Not Donate	Donor Related - Psychosocial	Withdrew Voluntarily	Not Applicable	Not Applicable	Not Applicable	Not Applicable	Not Applicable	Not Applicable	Known - Specify	Donor changed mind - no specific reason
412	1	1	0	2	22-29	Accepted for Living Donation - Ultimately Did Not Donate	Recipient Related	Transplant Candidate Demised	Not Applicable	Not Applicable	Not Applicable	Not Applicable	Not Applicable	Not Applicable	Not Applicable	Not Applicable
413	1	1	0	0	18-21	Accepted for Living Donation - Ultimately Did Not Donate	Donor Related - Psychosocial	Miscellaneous	Donor incarcerated	Not Applicable	Not Applicable	Not Applicable	Not Applicable	Not Applicable	Not Applicable	Not Applicable
414	1	1	0	0	40-49	Accepted for Living Donation - Ultimately Did Not Donate	Donor Related - Psychosocial	Withdrew Voluntarily	Not Applicable	Not Applicable	Not Applicable	Not Applicable	Not Applicable	Not Applicable	Known - Specify	Domicile > 100km away
415	1	1	0	0	40-49	Rejected for Living Donation (Failed Living Donor)	Donor Related - Medical	Hypertension	Not Applicable	Not Applicable	Not Applicable	Not Applicable	Not Applicable	Not Applicable	Not Applicable	Not Applicable
416	0	0	1	0	22-29	Accepted for Living Donation - Ultimately Did Not Donate	Recipient Related	Transplant Candidate Demised	Not Applicable	Not Applicable	Not Applicable	Not Applicable	Not Applicable	Not Applicable	Not Applicable	Not Applicable
417	0	0	1	0	30-39	Rejected for Living Donation (Failed Living Donor)	Donor Related - Medical	Metabolic Profile - Hypertension and Obesity	Not Applicable	40	Not Applicable	Not Applicable	Not Applicable	Not Applicable	Unknown	Not Applicable
418	1	1	1	0	40-49	Accepted for Living Donation - Ultimately Did Not Donate	Recipient Related	Transplant Candidate Demised	Not Applicable	Not Applicable	Not Applicable	Not Applicable	Not Applicable	Not Applicable	Not Applicable	Not Applicable
419	1	1	0	0	22-29	Accepted for Living Donation - Ultimately Did Not Donate	Recipient Related	Alternate Donation Received - From Deceased Donor (Erroneously)	Not Applicable	Not Applicable	Not Applicable	Not Applicable	Not Applicable	Not Applicable	Not Applicable	Not Applicable
420	1	1	1	0	40-49	Rejected for Living Donation (Failed Living Donor)	Donor Related - Medical	Hypertension and CKD	Thyroiditis with underlying multi-nodular goitre	Not Applicable	61	93,5	91,6	81	Not Applicable	Not Applicable
421	3	1	1	1	30-39	Rejected for Living Donation (Failed Living Donor)	Donor Related - Medical	Virology and Infection Screen - HIV	Not Applicable	Not Applicable	Not Applicable	Not Applicable	Not Applicable	Not Applicable	Not Applicable	Not Applicable
422	1	1	1	1	50-59	Rejected for Living Donation (Failed Living Donor)	Donor Related - Medical	Renal - Low GFR or CrCL	Not Applicable	Not Applicable	69	58,2	56	70	Not Applicable	Not Applicable
423	1	1	0	3	50-59	Rejected for Living Donation (Failed Living Donor)	Donor Related - Medical	Metabolic Profile - Diabetes	Renal dysfunction	Not Applicable	77	64,2	62,7	82	Not Applicable	Not Applicable
424	1	1	0	0	40-49	Rejected for Living Donation (Failed Living Donor)	Donor Related - Psychosocial	Lost to follow-up	Not Applicable	Not Applicable	Not Applicable	Not Applicable	Not Applicable	Not Applicable	Unknown	Not Applicable
425	1	1	1	1	50-59	Rejected for Living Donation (Failed Living Donor)	Donor Related - Medical	Renal - Low GFR or CrCL	Not Applicable	Not Applicable	53,1	45,4	43,8	51	Not Applicable	Not Applicable
426	0	0	0	0	40-49	Rejected for Living Donation (Failed Living Donor)	Donor Related - Medical	Hypertension	Not Applicable	Not Applicable	Not Applicable	Not Applicable	Not Applicable	Not Applicable	Not Applicable	Not Applicable
427	1	1	1	0	30-39	Rejected for Living Donation (Failed Living Donor)	Donor-Recipient Related	Immunological - Positive Cytotoxic Antibody Cross-match	Not Applicable	Not Applicable	Not Applicable	Not Applicable	Not Applicable	Not Applicable	Not Applicable	Not Applicable
428	1	1	1	0	40-49	Rejected for Living Donation (Failed Living Donor)	Donor-Recipient Related	Immunological - Positive Cytotoxic Antibody Cross-match	Not Applicable	Not Applicable	Not Applicable	Not Applicable	Not Applicable	Not Applicable	Not Applicable	Not Applicable
429	1	1	1	0	22-29	Rejected for Living Donation (Failed Living Donor)	Donor-Recipient Related	Immunological - Positive Cytotoxic Antibody Cross-match	Not Applicable	Not Applicable	Not Applicable	Not Applicable	Not Applicable	Not Applicable	Not Applicable	Not Applicable
430	0	0	1	0	22-29	Rejected for Living Donation (Failed Living Donor)	Donor-Recipient Related	Immunological - Positive Cytotoxic Antibody Cross-match	Not Applicable	Not Applicable	Not Applicable	Not Applicable	Not Applicable	Not Applicable	Not Applicable	Not Applicable
431	1	1	1	2	22-29	Rejected for Living Donation (Failed Living Donor)	Donor Related - Medical	Hypertension	Not Applicable	Not Applicable	Not Applicable	Not Applicable	Not Applicable	Not Applicable	Not Applicable	Not Applicable
432	0	0	1	0	40-49	Rejected for Living Donation (Failed Living Donor)	Donor-Recipient Related	Immunological - Positive Cytotoxic Antibody Cross-match	Not Applicable	Not Applicable	Not Applicable	Not Applicable	Not Applicable	Not Applicable	Not Applicable	Not Applicable
433	1	1	0	1	40-49	Accepted for Living Donation - Ultimately Did Not Donate	Donor Related - Psychosocial	Withdrew Voluntarily	Not Applicable	Not Applicable	Not Applicable	Not Applicable	Not Applicable	Not Applicable	Known - Specify	Donor changed mind - multiple psychosocial stressors
434	1	1	0	0	22-29	Rejected for Living Donation (Failed Living Donor)	Donor Related - Medical	Renal - Low GFR or CrCL	Not Applicable	Not Applicable	Not done	44,3	45,1	42	Not Applicable	Not Applicable
435	1	1	0	0	18-21	Accepted for Living Donation - Ultimately Did Not Donate	Donor Related - Psychosocial	Withdrew Voluntarily	Not Applicable	Not Applicable	Not Applicable	Not Applicable	Not Applicable	Not Applicable	Known - Specify	Donor changed mind - no specific reason
436	1	1	0	1	60-65	Rejected for Living Donation (Failed Living Donor)	Donor Related - Medical	Metabolic Profile - Hypertension and Obesity	Renal Cysts	40,1	Not Applicable	Not Applicable	Not Applicable	Not Applicable	Not Applicable	Not Applicable
437	1	1	1	0	50-59	Rejected for Living Donation (Failed Living Donor)	Donor Related - Anatomical / Radiological	Miscellaneous	Right kidney - large cyst with double renal arteries	Not Applicable	Not Applicable	Not Applicable	Not Applicable	Not Applicable	Not Applicable	Not Applicable
438	1	1	1	0	22-29	Accepted for Living Donation - Ultimately Did Not Donate	Recipient Related	Transplant Candidate Demised	Not Applicable	Not Applicable	Not Applicable	Not Applicable	Not Applicable	Not Applicable	Not Applicable	Not Applicable
439	1	1	1	0	22-29	Accepted for Living Donation - Ultimately Did Not Donate	Recipient Related	Transplant Candidate Demised	Not Applicable	Not Applicable	Not Applicable	Not Applicable	Not Applicable	Not Applicable	Not Applicable	Not Applicable
440	0	0	1	0	30-39	Rejected for Living Donation (Failed Living Donor)	Donor-Recipient Related	Immunological - Positive Cytotoxic Antibody Cross-match	Not Applicable	Not Applicable	Not Applicable	Not Applicable	Not Applicable	Not Applicable	Not Applicable	Not Applicable
441	1	1	0	0	30-39	Accepted for Living Donation - Ultimately Did Not Donate	Donor Related - Psychosocial	Withdrew Voluntarily	Not Applicable	Not Applicable	Not Applicable	Not Applicable	Not Applicable	Not Applicable	Known - Specify	Donor changed mind - no specific reason
442	0	0	1	3	30-39	Rejected for Living Donation (Failed Living Donor)	Donor Related - Medical	Hypertension	Not Applicable	Not Applicable	Not Applicable	Not Applicable	Not Applicable	Not Applicable	Not Applicable	Not Applicable
443	1	1	0	0	22-29	Rejected for Living Donation (Failed Living Donor)	Donor Related - Medical	Virology and Infection Screen - HIV	Not Applicable	Not Applicable	Not Applicable	Not Applicable	Not Applicable	Not Applicable	Not Applicable	Not Applicable
444	1	1	1	0	22-29	Rejected for Living Donation (Failed Living Donor)	Donor Related - Medical	Virology and Infection Screen - HIV	Not Applicable	Not Applicable	Not Applicable	Not Applicable	Not Applicable	Not Applicable	Not Applicable	Not Applicable
445	1	1	0	1	30-39	Rejected for Living Donation (Failed Living Donor)	Donor Related - Medical	Metabolic Profile - Obese Class II (BMI 35-39)	Not Applicable	38	Not Applicable	Not Applicable	Not Applicable	Not Applicable	Not Applicable	Not Applicable
446	1	1	0	0	18-21	Rejected for Living Donation (Failed Living Donor)	Donor Related - Psychosocial	Required Referral to Social Worker / Psychologist / Psychiatrist	Not Applicable	Not Applicable	Not Applicable	Not Applicable	Not Applicable	Not Applicable	Not Applicable	Not Applicable
447	2	1	0	1	18-21	Rejected for Living Donation (Failed Living Donor)	Donor Related - Psychosocial	Miscellaneous	Polysubstance Abuse - Ethanol, Illicit drugs	Not Applicable	Not Applicable	Not Applicable	Not Applicable	Not Applicable	Not Applicable	Not Applicable
448	2	1	1	0	30-39	Rejected for Living Donation (Failed Living Donor)	Donor Related - Medical	Virology and Infection Screen - HIV	Not Applicable	Not Applicable	Not Applicable	Not Applicable	Not Applicable	Not Applicable	Not Applicable	Not Applicable
449	1	1	0	1	22-29	Rejected for Living Donation (Failed Living Donor)	Donor Related - Psychosocial	Required Referral to Social Worker / Psychologist / Psychiatrist	Major Depressive Disorder, Borderline Personality Disorder	Not Applicable	Not Applicable	Not Applicable	Not Applicable	Not Applicable	Not Applicable	Not Applicable
450	1	1	1	0	30-39	Rejected for Living Donation (Failed Living Donor)	Donor Related - Medical	Metabolic Profile - Obese Class II (BMI 35-39)	Not Applicable	35	Not Applicable	Not Applicable	Not Applicable	Not Applicable	Not Applicable	Not Applicable
451	2	1	1	1	40-49	Accepted for Living Donation - Ultimately Did Not Donate	Donor Related - Psychosocial	Withdrew Voluntarily	Not Applicable	Not Applicable	Not Applicable	Not Applicable	Not Applicable	Not Applicable	Known - Specify	Donor changed mind - no specific reason
452	0	0	1	1	18-21	Rejected for Living Donation (Failed Living Donor)	Donor Related - Medical	Miscellaneous	Anti-Phospholipid Syndrome	Not Applicable	Not Applicable	Not Applicable	Not Applicable	Not Applicable	Not Applicable	Not Applicable
453	1	1	1	3	22-29	Rejected for Living Donation (Failed Living Donor)	Donor Related - Medical	Hypertension	Not Applicable	Not Applicable	Not Applicable	Not Applicable	Not Applicable	Not Applicable	Not Applicable	Not Applicable
454	1	1	0	0	18-21	Rejected for Living Donation (Failed Living Donor)	Donor Related - Psychosocial	Lost to follow-up	Not Applicable	Not Applicable	Not Applicable	Not Applicable	Not Applicable	Not Applicable	Unknown	Not Applicable
455	1	1	1	0	40-49	Rejected for Living Donation (Failed Living Donor)	Donor Related - Psychosocial	Lost to follow-up	Not Applicable	Not Applicable	Not Applicable	Not Applicable	Not Applicable	Not Applicable	Unknown	Not Applicable
456	0	0	0	1	40-49	Rejected for Living Donation (Failed Living Donor)	Donor Related - Psychosocial	Lost to follow-up	Not Applicable	Not Applicable	Not Applicable	Not Applicable	Not Applicable	Not Applicable	Unknown	Not Applicable
457	0	0	1	1	40-49	Rejected for Living Donation (Failed Living Donor)	Donor Related - Medical	Metabolic Profile - Obese Class I (BMI 30-34)	Not Applicable	32.2	Not Applicable	Not Applicable	Not Applicable	Not Applicable	Not Applicable	Not Applicable
458	1	1	1	0	30-39	Rejected for Living Donation (Failed Living Donor)	Donor Related - Medical	Metabolic Profile - Obese Class II (BMI 35-39)	Not Applicable	35.6	Not Applicable	Not Applicable	Not Applicable	Not Applicable	Not Applicable	Not Applicable
459	1	1	1	0	22-29	Rejected for Living Donation (Failed Living Donor)	Donor Related - Psychosocial	Lost to follow-up	Not Applicable	Not Applicable	Not Applicable	Not Applicable	Not Applicable	Not Applicable	Unknown	Not Applicable
460	1	1	0	0	18-21	Rejected for Living Donation (Failed Living Donor)	Donor Related - Psychosocial	Lost to follow-up	Not Applicable	Not Applicable	Not Applicable	Not Applicable	Not Applicable	Not Applicable	Unknown	Not Applicable
461	0	0	0	0	50-59	Rejected for Living Donation (Failed Living Donor)	Donor Related - Psychosocial	Lost to follow-up	Not Applicable	Not Applicable	Not Applicable	Not Applicable	Not Applicable	Not Applicable	Unknown	Not Applicable
462	1	1	0	0	22-29	Accepted for Living Donation - Ultimately Did Not Donate	Recipient Related	Transplant Candidate Medically Ineligible	Not Applicable	Not Applicable	Not Applicable	Not Applicable	Not Applicable	Not Applicable	Not Applicable	Not Applicable
463	1	1	0	0	22-29	Accepted for Living Donation - Ultimately Did Not Donate	Donor Related - Psychosocial	Withdrew Voluntarily	Not Applicable	Not Applicable	Not Applicable	Not Applicable	Not Applicable	Not Applicable	Known - Specify	Donor changed mind - study commitments
464	1	1	0	0	30-39	Rejected for Living Donation (Failed Living Donor)	Donor Related - Medical	Renal - Low GFR or CrCL	Not Applicable	Not Applicable	62.7	87,5	86,3	65	Not Applicable	Not Applicable
465	1	1	0	1	50-59	Rejected for Living Donation (Failed Living Donor)	Donor Related - Medical	Metabolic Profile - Hypertension and Obesity	Not Applicable	31	Not Applicable	Not Applicable	Not Applicable	Not Applicable	Not Applicable	Not Applicable
466	1	1	1	0	40-49	Rejected for Living Donation (Failed Living Donor)	Donor Related - Medical	Metabolic Profile - Obese Class I (BMI 30-34)	Not Applicable	33	Not Applicable	Not Applicable	Not Applicable	Not Applicable	Not Applicable	Not Applicable
467	1	1	1	0	30-39	Accepted for Living Donation - Ultimately Did Not Donate	Donor Related - Medical	Pregnancy	Not Applicable	Not Applicable	Not Applicable	Not Applicable	Not Applicable	Not Applicable	Not Applicable	Not Applicable
468	0	0	1	1	30-39	Accepted for Living Donation - Ultimately Did Not Donate	Donor Related - Psychosocial	Withdrew Voluntarily	Not Applicable	Not Applicable	Not Applicable	Not Applicable	Not Applicable	Not Applicable	Known - Specify	Donor changed mind - divorced from recipient
469	1	1	1	0	40-49	Rejected for Living Donation (Failed Living Donor)	Donor Related - Medical	Hypertension	Not Applicable	Not Applicable	Not Applicable	Not Applicable	Not Applicable	Not Applicable	Not Applicable	Not Applicable
470	1	1	1	0	30-39	Rejected for Living Donation (Failed Living Donor)	Donor-Recipient Related	Immunological - Positive Cytotoxic Antibody Cross-match	Not Applicable	Not Applicable	Not Applicable	Not Applicable	Not Applicable	Not Applicable	Not Applicable	Not Applicable
471	0	0	1	0	22-29	Rejected for Living Donation (Failed Living Donor)	Donor Related - Medical	Hypertension and CKD	Not Applicable	Not Applicable	73	89,1	87,5	73.1	Not Applicable	Not Applicable
472	1	1	1	0	40-49	Accepted for Living Donation - Ultimately Did Not Donate	Recipient Related	Transplant Candidate Demised	Not Applicable	Not Applicable	Not Applicable	Not Applicable	Not Applicable	Not Applicable	Not Applicable	Not Applicable
473	3	1	0	0	22-29	Accepted for Living Donation - Ultimately Did Not Donate	Recipient Related	Transplant Candidate Demised	Not Applicable	Not Applicable	Not Applicable	Not Applicable	Not Applicable	Not Applicable	Not Applicable	Not Applicable
474	2	1	0	0	22-29	Rejected for Living Donation (Failed Living Donor)	Donor Related - Medical	Virology and Infection Screen - HIV	Not Applicable	Not Applicable	Not Applicable	Not Applicable	Not Applicable	Not Applicable	Not Applicable	Not Applicable
475	2	1	0	0	30-39	Rejected for Living Donation (Failed Living Donor)	Donor-Recipient Related	Immunological - ABO Incompatibility	Not Applicable	Not Applicable	Not Applicable	Not Applicable	Not Applicable	Not Applicable	Not Applicable	Not Applicable
476	1	1	1	0	22-29	Rejected for Living Donation (Failed Living Donor)	Donor-Recipient Related	Immunological - ABO Incompatibility	Not Applicable	Not Applicable	Not Applicable	Not Applicable	Not Applicable	Not Applicable	Not Applicable	Not Applicable
477	1	1	1	0	40-49	Accepted for Living Donation - Ultimately Did Not Donate	Recipient Related	Transplant Candidate Demised	Not Applicable	Not Applicable	Not Applicable	Not Applicable	Not Applicable	Not Applicable	Not Applicable	Not Applicable
478	1	1	1	0	40-49	Accepted for Living Donation - Ultimately Did Not Donate	Recipient Related	Transplant Candidate Medically Ineligible	Not Applicable	Not Applicable	Not Applicable	Not Applicable	Not Applicable	Not Applicable	Not Applicable	Not Applicable
479	1	1	1	0	30-39	Accepted for Living Donation - Ultimately Did Not Donate	Recipient Related	Transplant Candidate Demised	Not Applicable	Not Applicable	Not Applicable	Not Applicable	Not Applicable	Not Applicable	Not Applicable	Not Applicable
480	2	1	0	0	22-29	Rejected for Living Donation (Failed Living Donor)	Donor Related - Medical	Virology and Infection Screen - HIV	Not Applicable	Not Applicable	Not Applicable	Not Applicable	Not Applicable	Not Applicable	Not Applicable	Not Applicable
481	1	1	0	3	18-21	Accepted for Living Donation - Ultimately Did Not Donate	Donor Related - Psychosocial	Withdrew Voluntarily	Not Applicable	Not Applicable	Not Applicable	Not Applicable	Not Applicable	Not Applicable	Known - Specify	Donor changed mind - no specific reason
482	1	1	1	0	30-39	Rejected for Living Donation (Failed Living Donor)	Donor-Recipient Related	Immunological - Positive Cytotoxic Antibody Cross-match	Not Applicable	Not Applicable	Not Applicable	Not Applicable	Not Applicable	Not Applicable	Not Applicable	Not Applicable
483	0	0	1	1	22-29	Rejected for Living Donation (Failed Living Donor)	Donor Related - Medical	Hypertension	Not Applicable	Not Applicable	Not Applicable	Not Applicable	Not Applicable	Not Applicable	Not Applicable	Not Applicable
484	1	1	1	1	40-49	Rejected for Living Donation (Failed Living Donor)	Donor Related - Medical	Metabolic Profile - Hypertension and Obesity	Not Applicable	45	Not Applicable	Not Applicable	Not Applicable	Not Applicable	Not Applicable	Not Applicable
485	0	0	1	0	30-39	Rejected for Living Donation (Failed Living Donor)	Donor-Recipient Related	Immunological - ABO Incompatibility	Not Applicable	Not Applicable	Not Applicable	Not Applicable	Not Applicable	Not Applicable	Not Applicable	Not Applicable
486	1	1	0	0	50-59	Rejected for Living Donation (Failed Living Donor)	Donor Related - Medical	Hypertension	Chronic Ethanol Abuse	Not Applicable	Not Applicable	Not Applicable	Not Applicable	Not Applicable	Not Applicable	Not Applicable
487	0	0	0	1	22-29	Accepted for Living Donation - Ultimately Did Not Donate	Donor Related - Psychosocial	Withdrew Voluntarily	Not Applicable	Not Applicable	Not Applicable	Not Applicable	Not Applicable	Not Applicable	Known - Specify	Donor changed mind - family unsupportive of decision to donate
488	1	1	1	0	30-39	Accepted for Living Donation - Ultimately Did Not Donate	Donor Related - Psychosocial	Withdrew Voluntarily	Not Applicable	Not Applicable	Not Applicable	Not Applicable	Not Applicable	Not Applicable	Known - Specify	Domicile > 100km away
489	1	1	1	0	30-39	Rejected for Living Donation (Failed Living Donor)	Donor Related - Medical	Metabolic Profile - Obese Class III (BMI =40)	Not Applicable	50	Not Applicable	Not Applicable	Not Applicable	Not Applicable	Not Applicable	Not Applicable
490	1	1	0	1	30-39	Rejected for Living Donation (Failed Living Donor)	Donor-Recipient Related	Immunological - ABO Incompatibility	Not Applicable	Not Applicable	Not Applicable	Not Applicable	Not Applicable	Not Applicable	Not Applicable	Not Applicable
491	0	0	0	2	50-59	Rejected for Living Donation (Failed Living Donor)	Donor-Recipient Related	Immunological - Positive Cytotoxic Antibody Cross-match	Not Applicable	Not Applicable	Not Applicable	Not Applicable	Not Applicable	Not Applicable	Not Applicable	Not Applicable
492	0	0	0	3	30-39	Rejected for Living Donation (Failed Living Donor)	Donor Related - Medical	Metabolic Profile - Obese Class II (BMI 35-39)	Not Applicable	35	Not Applicable	Not Applicable	Not Applicable	Not Applicable	Not Applicable	Not Applicable
493	0	0	0	0	30-39	Rejected for Living Donation (Failed Living Donor)	Donor-Recipient Related	Immunological - ABO Incompatibility	Not Applicable	Not Applicable	Not Applicable	Not Applicable	Not Applicable	Not Applicable	Not Applicable	Not Applicable
494	1	1	1	0	40-49	Rejected for Living Donation (Failed Living Donor)	Donor Related - Medical	Hypertension	Not Applicable	Not Applicable	Not Applicable	Not Applicable	Not Applicable	Not Applicable	Not Applicable	Not Applicable
495	1	1	1	0	40-49	Rejected for Living Donation (Failed Living Donor)	Donor Related - Medical	Virology and Infection Screen - HIV	Hypertension	Not Applicable	Not Applicable	Not Applicable	Not Applicable	Not Applicable	Not Applicable	Not Applicable
496	1	1	1	0	40-49	Rejected for Living Donation (Failed Living Donor)	Donor-Recipient Related	Immunological - ABO Incompatibility	Not Applicable	Not Applicable	Not Applicable	Not Applicable	Not Applicable	Not Applicable	Not Applicable	Not Applicable
497	0	0	1	0	40-49	Accepted for Living Donation - Ultimately Did Not Donate	Donor Related - Psychosocial	Withdrew Voluntarily	Not Applicable	Not Applicable	Not Applicable	Not Applicable	Not Applicable	Not Applicable	Known - Specify	Donor changed mind - felt coerced into donation to avoid family rift
498	1	1	1	0	40-49	Rejected for Living Donation (Failed Living Donor)	Donor Related - Medical	Hypertension	Not Applicable	Not Applicable	Not Applicable	Not Applicable	Not Applicable	Not Applicable	Not Applicable	Not Applicable
499	1	1	1	0	22-29	Rejected for Living Donation (Failed Living Donor)	Donor Related - Medical	Hypertension	Not Applicable	Not Applicable	Not Applicable	Not Applicable	Not Applicable	Not Applicable	Not Applicable	Not Applicable
500	1	1	0	0	30-39	Rejected for Living Donation (Failed Living Donor)	Donor Related - Medical	Renal - Low GFR or CrCL	Not Applicable	Not Applicable	54,3	96,4	94,3	86,1	Not Applicable	Not Applicable
501	1	1	0	0	30-39	Rejected for Living Donation (Failed Living Donor)	Donor Related - Medical	Virology and Infection Screen - HIV	Not Applicable	Not Applicable	Not Applicable	Not Applicable	Not Applicable	Not Applicable	Not Applicable	Not Applicable
502	1	1	1	0	22-29	Accepted for Living Donation - Ultimately Did Not Donate	Donor Related - Psychosocial	Withdrew Voluntarily	Not Applicable	Not Applicable	Not Applicable	Not Applicable	Not Applicable	Not Applicable	Known - Specify	Domicile > 100km away
503	3	1	0	0	30-39	Rejected for Living Donation (Failed Living Donor)	Donor Related - Medical	Hypertension	Not Applicable	Not Applicable	Not Applicable	Not Applicable	Not Applicable	Not Applicable	Not Applicable	Not Applicable
504	1	1	1	0	40-49	Rejected for Living Donation (Failed Living Donor)	Donor-Recipient Related	Immunological - ABO Incompatibility	Not Applicable	Not Applicable	Not Applicable	Not Applicable	Not Applicable	Not Applicable	Not Applicable	Not Applicable
505	1	1	1	0	50-59	Rejected for Living Donation (Failed Living Donor)	Donor Related - Medical	Hypertension	Not Applicable	Not Applicable	Not Applicable	Not Applicable	Not Applicable	Not Applicable	Not Applicable	Not Applicable
506	1	1	0	1	22-29	Rejected for Living Donation (Failed Living Donor)	Donor Related - Medical	Hypertension and CKD	Not Applicable	Not Applicable	80,3	86,2	80,5	71,3	Not Applicable	Not Applicable
507	1	1	0	0	30-39	Accepted for Living Donation - Ultimately Did Not Donate	Donor Related - Psychosocial	Withdrew Voluntarily	Not Applicable	Not Applicable	Not Applicable	Not Applicable	Not Applicable	Not Applicable	Known - Specify	Donor changed mind - no specific reason
508	1	1	1	0	22-29	Accepted for Living Donation - Ultimately Did Not Donate	Donor Related - Psychosocial	Withdrew Voluntarily	Not Applicable	Not Applicable	Not Applicable	Not Applicable	Not Applicable	Not Applicable	Known - Specify	Donor changed mind - no specific reason
509	1	1	1	0	18-21	Rejected for Living Donation (Failed Living Donor)	Donor Related - Medical	Virology and Infection Screen - HIV	Not Applicable	Not Applicable	Not Applicable	Not Applicable	Not Applicable	Not Applicable	Not Applicable	Not Applicable
510	1	1	0	0	40-49	Rejected for Living Donation (Failed Living Donor)	Donor Related - Medical	Hypertension	Not Applicable	Not Applicable	Not Applicable	Not Applicable	Not Applicable	Not Applicable	Not Applicable	Not Applicable
511	1	1	1	1	30-39	Rejected for Living Donation (Failed Living Donor)	Donor Related - Anatomical / Radiological	Abnormal Renal Vessels on CT Angiogram	Not Applicable	Not Applicable	Not Applicable	Not Applicable	Not Applicable	Not Applicable	Not Applicable	Not Applicable
512	1	1	0	0	18-21	Accepted for Living Donation - Ultimately Did Not Donate	Recipient Related	Transplant Candidate Medically Ineligible	Not Applicable	Not Applicable	Not Applicable	Not Applicable	Not Applicable	Not Applicable	Not Applicable	Not Applicable
513	3	1	1	0	18-21	Accepted for Living Donation - Ultimately Did Not Donate	Donor Related - Psychosocial	Withdrew Voluntarily	Not Applicable	Not Applicable	Not Applicable	Not Applicable	Not Applicable	Not Applicable	Known - Specify	Donor changed mind - family unsupportive of decision to donate
514	0	0	0	0	22-29	Accepted for Living Donation - Ultimately Did Not Donate	Donor Related - Psychosocial	Withdrew Voluntarily	Not Applicable	Not Applicable	Not Applicable	Not Applicable	Not Applicable	Not Applicable	Known - Specify	Donor changed mind - felt coerced into donation to avoid family rift
515	1	1	1	0	30-39	Accepted for Living Donation - Ultimately Did Not Donate	Recipient Related	Transplant Candidate Demised	Not Applicable	Not Applicable	Not Applicable	Not Applicable	Not Applicable	Not Applicable	Not Applicable	Not Applicable
516	1	1	1	0	22-29	Rejected for Living Donation (Failed Living Donor)	Donor Related - Medical	Miscellaneous	Glomerulonephritis	Not Applicable	Not Applicable	Not Applicable	Not Applicable	Not Applicable	Not Applicable	Not Applicable
517	1	1	0	0	18-21	Rejected for Living Donation (Failed Living Donor)	Donor Related - Psychosocial	Lost to follow-up	Not Applicable	Not Applicable	Not Applicable	Not Applicable	Not Applicable	Not Applicable	Unknown	Not Applicable
518	0	0	1	1	50-59	Rejected for Living Donation (Failed Living Donor)	Donor Related - Anatomical / Radiological	Miscellaneous	Congenital Renal Anomaly (Crossed fused renal ectopia)	Not Applicable	Not Applicable	Not Applicable	Not Applicable	Not Applicable	Not Applicable	Not Applicable
519	0	0	1	1	30-39	Accepted for Living Donation - Ultimately Did Not Donate	Donor Related - Psychosocial	Withdrew Voluntarily	Not Applicable	Not Applicable	Not Applicable	Not Applicable	Not Applicable	Not Applicable	Known - Specify	Donor changed mind - no specific reason
520	1	1	0	0	22-29	Accepted for Living Donation - Ultimately Did Not Donate	Donor Related - Psychosocial	Withdrew Voluntarily	Not Applicable	Not Applicable	Not Applicable	Not Applicable	Not Applicable	Not Applicable	Known - Specify	Donor changed mind - multiple psychosocial stressors
521	2	1	1	0	22-29	Rejected for Living Donation (Failed Living Donor)	Donor Related - Medical	Virology and Infection Screen - HIV	Not Applicable	Not Applicable	Not Applicable	Not Applicable	Not Applicable	Not Applicable	Not Applicable	Not Applicable
522	1	1	0	0	22-29	Rejected for Living Donation (Failed Living Donor)	Donor Related - Medical	Hypertension	Not Applicable	Not Applicable	Not Applicable	Not Applicable	Not Applicable	Not Applicable	Not Applicable	Not Applicable
523	1	1	0	0	22-29	Accepted for Living Donation - Ultimately Did Not Donate	Recipient Related	Miscellaneous	Recipient transferred to private sector for further care	Not Applicable	Not Applicable	Not Applicable	Not Applicable	Not Applicable	Not Applicable	Not Applicable
524	1	1	1	1	22-29	Rejected for Living Donation (Failed Living Donor)	Donor Related - Medical	Miscellaneous	Ankylosing Spondylitis	Not Applicable	Not Applicable	Not Applicable	Not Applicable	Not Applicable	Not Applicable	Not Applicable
525	1	1	1	0	30-39	Rejected for Living Donation (Failed Living Donor)	Donor Related - Medical	Hypertension	Not Applicable	Not Applicable	Not Applicable	Not Applicable	Not Applicable	Not Applicable	Not Applicable	Not Applicable
526	0	0	0	1	30-39	Rejected for Living Donation (Failed Living Donor)	Donor Related - Medical	Renal - Proteinuria	Not Applicable	Not Applicable	Not Applicable	Not Applicable	Not Applicable	Not Applicable	Not Applicable	Not Applicable
527	1	1	1	2	40-49	Rejected for Living Donation (Failed Living Donor)	Donor Related - Medical	Metabolic Profile - Hypertension and Obesity	Renal dysfunction,Recurrent UTIs, Unilateral hydronephrosis	34,2	65,5	93,4	86,3	94,5	Not Applicable	Not Applicable
528	0	0	0	0	22-29	Accepted for Living Donation - Ultimately Did Not Donate	Donor Related - Psychosocial	Withdrew Voluntarily	Not Applicable	Not Applicable	Not Applicable	Not Applicable	Not Applicable	Not Applicable	Known - Specify	Donor relocated - emigrated
529	0	0	0	0	22-29	Rejected for Living Donation (Failed Living Donor)	Donor Related - Medical	Renal - Low GFR or CrCL	Not Applicable	Not Applicable	53,8	114	105,8	133	Not Applicable	Not Applicable
530	0	0	0	1	40-49	Rejected for Living Donation (Failed Living Donor)	Donor Related - Anatomical / Radiological	Abnormal Renal Vessels on CT Angiogram	Dyslipidemia	Not Applicable	Not Applicable	Not Applicable	Not Applicable	Not Applicable	Not Applicable	Not Applicable
531	0	0	1	1	50-59	Accepted for Living Donation - Ultimately Did Not Donate	Donor Related - Psychosocial	Withdrew Voluntarily	Not Applicable	Not Applicable	Not Applicable	Not Applicable	Not Applicable	Not Applicable	Known - Specify	Donor changed mind - no specific reason
532	1	1	0	0	30-39	Rejected for Living Donation (Failed Living Donor)	Donor Related - Medical	Hypertension	Not Applicable	Not Applicable	Not Applicable	Not Applicable	Not Applicable	Not Applicable	Not Applicable	Not Applicable
533	1	1	1	0	18-21	Rejected for Living Donation (Failed Living Donor)	Donor Related - Medical	Virology and Infection Screen - CMV	Lost to follow-up	Not Applicable	Not Applicable	Not Applicable	Not Applicable	Not Applicable	Unknown	Not Applicable
534	1	1	1	0	22-29	Accepted for Living Donation - Ultimately Did Not Donate	Donor Related - Medical	Pregnancy	Not Applicable	Not Applicable	Not Applicable	Not Applicable	Not Applicable	Not Applicable	Not Applicable	Not Applicable
535	1	1	0	0	22-29	Rejected for Living Donation (Failed Living Donor)	Donor Related - Psychosocial	Lost to follow-up	Not Applicable	Not Applicable	Not Applicable	Not Applicable	Not Applicable	Not Applicable	Unknown	Not Applicable
536	1	1	1	0	40-49	Rejected for Living Donation (Failed Living Donor)	Donor Related - Psychosocial	Lost to follow-up	Not Applicable	Not Applicable	Not Applicable	Not Applicable	Not Applicable	Not Applicable	Unknown	Not Applicable
537	1	1	1	1	18-21	Rejected for Living Donation (Failed Living Donor)	Donor Related - Psychosocial	Lost to follow-up	Not Applicable	Not Applicable	Not Applicable	Not Applicable	Not Applicable	Not Applicable	Unknown	Not Applicable
538	1	1	1	0	22-29	Rejected for Living Donation (Failed Living Donor)	Donor Related - Psychosocial	Lost to follow-up	Not Applicable	Not Applicable	Not Applicable	Not Applicable	Not Applicable	Not Applicable	Unknown	Not Applicable
539	1	1	1	0	30-39	Rejected for Living Donation (Failed Living Donor)	Donor-Recipient Related	Immunological - ABO Incompatibility	Not Applicable	Not Applicable	Not Applicable	Not Applicable	Not Applicable	Not Applicable	Not Applicable	Not Applicable
540	1	1	0	0	22-29	Accepted for Living Donation - Ultimately Did Not Donate	Recipient Related	Transplant Candidate Demised	Not Applicable	Not Applicable	Not Applicable	Not Applicable	Not Applicable	Not Applicable	Not Applicable	Not Applicable
541	0	0	1	1	30-39	Rejected for Living Donation (Failed Living Donor)	Donor Related - Anatomical / Radiological	Abnormal Renal Vessels on CT Angiogram	Voluntarily withdrew	Not Applicable	Not Applicable	Not Applicable	Not Applicable	Not Applicable	Known - Specify	Domicile > 100km away
542	1	1	1	0	30-39	Rejected for Living Donation (Failed Living Donor)	Donor Related - Medical	Hypertension	Not Applicable	Not Applicable	Not Applicable	Not Applicable	Not Applicable	Not Applicable	Not Applicable	Not Applicable
543	1	1	0	0	30-39	Rejected for Living Donation (Failed Living Donor)	Donor-Recipient Related	Immunological - ABO Incompatibility	Not Applicable	Not Applicable	Not Applicable	Not Applicable	Not Applicable	Not Applicable	Not Applicable	Not Applicable
544	1	1	0	1	18-21	Rejected for Living Donation (Failed Living Donor)	Donor Related - Psychosocial	Lost to follow-up	Not Applicable	Not Applicable	Not Applicable	Not Applicable	Not Applicable	Not Applicable	Unknown	Not Applicable
545	3	1	0	0	18-21	Rejected for Living Donation (Failed Living Donor)	Donor-Recipient Related	Immunological - ABO Incompatibility	Not Applicable	Not Applicable	Not Applicable	Not Applicable	Not Applicable	Not Applicable	Not Applicable	Not Applicable
546	1	1	1	0	40-49	Rejected for Living Donation (Failed Living Donor)	Donor-Recipient Related	Immunological - ABO Incompatibility	Not Applicable	Not Applicable	Not Applicable	Not Applicable	Not Applicable	Not Applicable	Not Applicable	Not Applicable
547	1	1	1	0	30-39	Rejected for Living Donation (Failed Living Donor)	Donor Related - Psychosocial	Lost to follow-up	Not Applicable	Not Applicable	Not Applicable	Not Applicable	Not Applicable	Not Applicable	Unknown	Not Applicable
548	1	1	0	0	18-21	Rejected for Living Donation (Failed Living Donor)	Donor Related - Psychosocial	Lost to follow-up	Not Applicable	Not Applicable	Not Applicable	Not Applicable	Not Applicable	Not Applicable	Unknown	Not Applicable
549	1	1	0	0	60-65	Rejected for Living Donation (Failed Living Donor)	Donor-Recipient Related	Immunological - ABO Incompatibility	Not Applicable	Not Applicable	Not Applicable	Not Applicable	Not Applicable	Not Applicable	Not Applicable	Not Applicable
550	1	1	0	0	22-29	Rejected for Living Donation (Failed Living Donor)	Donor Related - Psychosocial	Lost to follow-up	Not Applicable	Not Applicable	Not Applicable	Not Applicable	Not Applicable	Not Applicable	Unknown	Not Applicable
551	1	1	0	0	40-49	Rejected for Living Donation (Failed Living Donor)	Donor Related - Psychosocial	Lost to follow-up	Not Applicable	Not Applicable	Not Applicable	Not Applicable	Not Applicable	Not Applicable	Unknown	Not Applicable
552	1	1	1	1	22-29	Rejected for Living Donation (Failed Living Donor)	Donor Related - Medical	Metabolic Profile - Obese Class II (BMI 35-39)	Not Applicable	38	Not Applicable	Not Applicable	Not Applicable	Not Applicable	Not Applicable	Not Applicable
553	0	0	0	0	22-29	Rejected for Living Donation (Failed Living Donor)	Donor Related - Psychosocial	Lost to follow-up	Not Applicable	Not Applicable	Not Applicable	Not Applicable	Not Applicable	Not Applicable	Unknown	Not Applicable
554	2	1	1	0	30-39	Rejected for Living Donation (Failed Living Donor)	Donor Related - Medical	Metabolic Profile - Obese Class I (BMI 30-34)	Chronic Venous Insufficiency	30	Not Applicable	Not Applicable	Not Applicable	Not Applicable	Not Applicable	Not Applicable
555	0	0	0	1	30-39	Accepted for Living Donation - Ultimately Did Not Donate	Donor Related - Psychosocial	Withdrew Voluntarily	Not Applicable	Not Applicable	Not Applicable	Not Applicable	Not Applicable	Not Applicable	Known - Specify	Donor changed mind - no specific reason
556	1	1	1	1	40-49	Rejected for Living Donation (Failed Living Donor)	Donor Related - Medical	Metabolic Profile - Obese Class II (BMI 35-39)	Not Applicable	39	Not Applicable	Not Applicable	Not Applicable	Not Applicable	Not Applicable	Not Applicable
557	1	1	1	0	22-29	Rejected for Living Donation (Failed Living Donor)	Donor-Recipient Related	Immunological - ABO Incompatibility	Not Applicable	Not Applicable	Not Applicable	Not Applicable	Not Applicable	Not Applicable	Not Applicable	Not Applicable
558	2	1	1	0	50-59	Rejected for Living Donation (Failed Living Donor)	Donor-Recipient Related	Immunological - ABO Incompatibility	Not Applicable	Not Applicable	Not Applicable	Not Applicable	Not Applicable	Not Applicable	Not Applicable	Not Applicable
559	1	1	1	0	30-39	Rejected for Living Donation (Failed Living Donor)	Donor Related - Medical	Metabolic Profile - Obese Class II (BMI 35-39)	Not Applicable	37,2	Not Applicable	Not Applicable	Not Applicable	Not Applicable	Not Applicable	Not Applicable
560	1	1	1	0	40-49	Accepted for Living Donation - Ultimately Did Not Donate	Recipient Related	Transplant Candidate Demised	Not Applicable	Not Applicable	Not Applicable	Not Applicable	Not Applicable	Not Applicable	Not Applicable	Not Applicable
561	0	0	0	1	30-39	Rejected for Living Donation (Failed Living Donor)	Donor-Recipient Related	Immunological - ABO Incompatibility	Not Applicable	Not Applicable	Not Applicable	Not Applicable	Not Applicable	Not Applicable	Not Applicable	Not Applicable
562	1	1	1	1	60-65	Accepted for Living Donation - Ultimately Did Not Donate	Donor Related - Psychosocial	Withdrew Voluntarily	Not Applicable	Not Applicable	Not Applicable	Not Applicable	Not Applicable	Not Applicable	Known - Specify	Donor changed mind - no specific reason
563	1	1	1	0	40-49	Rejected for Living Donation (Failed Living Donor)	Donor Related - Medical	Hypertension	Not Applicable	Not Applicable	Not Applicable	Not Applicable	Not Applicable	Not Applicable	Not Applicable	Not Applicable
564	1	1	0	1	18-21	Accepted for Living Donation - Ultimately Did Not Donate	Recipient Related	Alternate Donation Received - From Alternate Living Donor	Not Applicable	Not Applicable	Not Applicable	Not Applicable	Not Applicable	Not Applicable	Not Applicable	Not Applicable
565	1	1	0	1	18-21	Accepted for Living Donation - Ultimately Did Not Donate	Recipient Related	Alternate Donation Received - From Alternate Living Donor	Not Applicable	Not Applicable	Not Applicable	Not Applicable	Not Applicable	Not Applicable	Not Applicable	Not Applicable
566	3	1	0	0	22-29	Rejected for Living Donation (Failed Living Donor)	Donor-Recipient Related	Immunological - ABO Incompatibility	Not Applicable	Not Applicable	Not Applicable	Not Applicable	Not Applicable	Not Applicable	Not Applicable	Not Applicable
567	1	1	0	0	22-29	Rejected for Living Donation (Failed Living Donor)	Donor-Recipient Related	Immunological - ABO Incompatibility	Not Applicable	Not Applicable	Not Applicable	Not Applicable	Not Applicable	Not Applicable	Not Applicable	Not Applicable
568	3	1	0	0	30-39	Rejected for Living Donation (Failed Living Donor)	Donor-Recipient Related	Immunological - ABO Incompatibility	Not Applicable	Not Applicable	Not Applicable	Not Applicable	Not Applicable	Not Applicable	Not Applicable	Not Applicable
569	0	0	0	0	40-49	Rejected for Living Donation (Failed Living Donor)	Donor-Recipient Related	Immunological - ABO Incompatibility	Not Applicable	Not Applicable	Not Applicable	Not Applicable	Not Applicable	Not Applicable	Not Applicable	Not Applicable
570	1	1	1	0	22-29	Rejected for Living Donation (Failed Living Donor)	Donor-Recipient Related	Immunological - ABO Incompatibility	Not Applicable	Not Applicable	Not Applicable	Not Applicable	Not Applicable	Not Applicable	Not Applicable	Not Applicable
571	2	1	1	1	40-49	Rejected for Living Donation (Failed Living Donor)	Donor-Recipient Related	Immunological - ABO Incompatibility	Not Applicable	Not Applicable	Not Applicable	Not Applicable	Not Applicable	Not Applicable	Not Applicable	Not Applicable
572	3	1	1	0	22-29	Rejected for Living Donation (Failed Living Donor)	Donor-Recipient Related	Immunological - ABO Incompatibility	Not Applicable	Not Applicable	Not Applicable	Not Applicable	Not Applicable	Not Applicable	Not Applicable	Not Applicable
573	1	1	1	0	40-49	Rejected for Living Donation (Failed Living Donor)	Donor Related - Medical	Metabolic Profile - Pre-Obese (BMI 25-29)	Not Applicable	29	Not Applicable	Not Applicable	Not Applicable	Not Applicable	Not Applicable	Not Applicable
574	1	1	0	0	30-39	Rejected for Living Donation (Failed Living Donor)	Donor Related - Psychosocial	Lost to follow-up	Not Applicable	Not Applicable	Not Applicable	Not Applicable	Not Applicable	Not Applicable	Unknown	Not Applicable
575	1	1	0	0	22-29	Rejected for Living Donation (Failed Living Donor)	Donor Related - Psychosocial	Lost to follow-up	Not Applicable	Not Applicable	Not Applicable	Not Applicable	Not Applicable	Not Applicable	Unknown	Not Applicable
576	1	1	1	0	40-49	Rejected for Living Donation (Failed Living Donor)	Donor Related - Psychosocial	Lost to follow-up	Not Applicable	Not Applicable	Not Applicable	Not Applicable	Not Applicable	Not Applicable	Unknown	Not Applicable
577	1	1	1	0	50-59	Rejected for Living Donation (Failed Living Donor)	Donor-Recipient Related	Immunological - ABO Incompatibility	Not Applicable	Not Applicable	Not Applicable	Not Applicable	Not Applicable	Not Applicable	Not Applicable	Not Applicable
578	1	1	1	0	22-29	Rejected for Living Donation (Failed Living Donor)	Donor-Recipient Related	Immunological - ABO Incompatibility	Not Applicable	Not Applicable	Not Applicable	Not Applicable	Not Applicable	Not Applicable	Not Applicable	Not Applicable
579	0	0	1	0	40-49	Rejected for Living Donation (Failed Living Donor)	Donor-Recipient Related	Immunological - ABO Incompatibility	Not Applicable	Not Applicable	Not Applicable	Not Applicable	Not Applicable	Not Applicable	Not Applicable	Not Applicable
580	3	1	1	0	22-29	Rejected for Living Donation (Failed Living Donor)	Donor Related - Medical	Recurrent UTIs	Not Applicable	Not Applicable	Not Applicable	Not Applicable	Not Applicable	Not Applicable	Not Applicable	Not Applicable
581	0	0	1	0	30-39	Rejected for Living Donation (Failed Living Donor)	Donor Related - Psychosocial	Lost to follow-up	Not Applicable	Not Applicable	Not Applicable	Not Applicable	Not Applicable	Not Applicable	Unknown	Not Applicable
582	1	1	1	3	40-49	Rejected for Living Donation (Failed Living Donor)	Donor Related - Medical	Hypertension	Not Applicable	Not Applicable	Not Applicable	Not Applicable	Not Applicable	Not Applicable	Not Applicable	Not Applicable
583	1	1	1	1	18-21	Accepted for Living Donation - Ultimately Did Not Donate	Donor Related - Psychosocial	Withdrew Voluntarily	Not Applicable	Not Applicable	Not Applicable	Not Applicable	Not Applicable	Not Applicable	Known - Specify	Donor changed mind - study commitments
584	1	1	1	0	40-49	Rejected for Living Donation (Failed Living Donor)	Donor Related - Medical	Hypertension	Not Applicable	Not Applicable	Not Applicable	Not Applicable	Not Applicable	Not Applicable	Not Applicable	Not Applicable
585	0	0	0	1	30-39	Rejected for Living Donation (Failed Living Donor)	Donor Related - Medical	Metabolic Profile - Obese Class I (BMI 30-34)	Not Applicable	33	Not Applicable	Not Applicable	Not Applicable	Not Applicable	Not Applicable	Not Applicable
586	1	1	0	1	40-49	Rejected for Living Donation (Failed Living Donor)	Donor Related - Medical	Hypertension	Not Applicable	Not Applicable	Not Applicable	Not Applicable	Not Applicable	Not Applicable	Not Applicable	Not Applicable
587	1	1	1	0	22-29	Rejected for Living Donation (Failed Living Donor)	Donor-Recipient Related	Immunological - Positive Cytotoxic Antibody Cross-match	Not Applicable	Not Applicable	Not Applicable	Not Applicable	Not Applicable	Not Applicable	Not Applicable	Not Applicable
588	1	1	1	0	30-39	Accepted for Living Donation - Ultimately Did Not Donate	Donor Related - Psychosocial	Withdrew Voluntarily	Not Applicable	Not Applicable	Not Applicable	Not Applicable	Not Applicable	Not Applicable	Known - Specify	Donor changed mind - no specific reason
589	3	1	1	0	30-39	Rejected for Living Donation (Failed Living Donor)	Donor-Recipient Related	Immunological - ABO Incompatibility	Not Applicable	Not Applicable	Not Applicable	Not Applicable	Not Applicable	Not Applicable	Not Applicable	Not Applicable
590	1	1	1	0	30-39	Accepted for Living Donation - Ultimately Did Not Donate	Donor Related - Psychosocial	Withdrew Voluntarily	Not Applicable	Not Applicable	Not Applicable	Not Applicable	Not Applicable	Not Applicable	Known - Specify	Donor changed mind - no specific reason
591	1	1	0	0	30-39	Rejected for Living Donation (Failed Living Donor)	Donor-Recipient Related	Immunological - ABO Incompatibility	Not Applicable	Not Applicable	Not Applicable	Not Applicable	Not Applicable	Not Applicable	Not Applicable	Not Applicable
592	1	1	1	0	30-39	Rejected for Living Donation (Failed Living Donor)	Donor-Recipient Related	Immunological - ABO Incompatibility	Not Applicable	Not Applicable	Not Applicable	Not Applicable	Not Applicable	Not Applicable	Not Applicable	Not Applicable
593	1	1	0	0	30-39	Rejected for Living Donation (Failed Living Donor)	Donor-Recipient Related	Immunological - ABO Incompatibility	Not Applicable	Not Applicable	Not Applicable	Not Applicable	Not Applicable	Not Applicable	Not Applicable	Not Applicable
594	1	1	0	0	22-29	Rejected for Living Donation (Failed Living Donor)	Donor-Recipient Related	Immunological - ABO Incompatibility	Not Applicable	Not Applicable	Not Applicable	Not Applicable	Not Applicable	Not Applicable	Not Applicable	Not Applicable
595	0	0	0	0	18-21	Rejected for Living Donation (Failed Living Donor)	Donor-Recipient Related	Immunological - ABO Incompatibility	Not Applicable	Not Applicable	Not Applicable	Not Applicable	Not Applicable	Not Applicable	Not Applicable	Not Applicable
596	1	1	1	0	30-39	Rejected for Living Donation (Failed Living Donor)	Donor Related - Medical	Metabolic Profile - Obese Class II (BMI 35-39)	Not Applicable	36	Not Applicable	Not Applicable	Not Applicable	Not Applicable	Not Applicable	Not Applicable
597	1	1	1	0	30-39	Rejected for Living Donation (Failed Living Donor)	Donor Related - Medical	Metabolic Profile - Obese Class III (BMI =40)	Not Applicable	42	Not Applicable	Not Applicable	Not Applicable	Not Applicable	Not Applicable	Not Applicable
598	1	1	1	0	18-21	Accepted for Living Donation - Ultimately Did Not Donate	Donor Related - Psychosocial	Withdrew Voluntarily	Not Applicable	Not Applicable	Not Applicable	Not Applicable	Not Applicable	Not Applicable	Known - Specify	Donor changed mind - no specific reason
599	1	1	0	2	22-29	Accepted for Living Donation - Ultimately Did Not Donate	Donor Related - Psychosocial	Withdrew Voluntarily	Not Applicable	Not Applicable	Not Applicable	Not Applicable	Not Applicable	Not Applicable	Known - Specify	Donor changed mind - no specific reason
600	1	1	1	0	18-21	Rejected for Living Donation (Failed Living Donor)	Donor-Recipient Related	Immunological - ABO Incompatibility	Not Applicable	Not Applicable	Not Applicable	Not Applicable	Not Applicable	Not Applicable	Not Applicable	Not Applicable
601	1	1	1	0	40-49	Rejected for Living Donation (Failed Living Donor)	Donor Related - Psychosocial	Lost to follow-up	Not Applicable	Not Applicable	Not Applicable	Not Applicable	Not Applicable	Not Applicable	Unknown	Not Applicable
602	0	0	1	0	40-49	Rejected for Living Donation (Failed Living Donor)	Donor-Recipient Related	Immunological - ABO Incompatibility	Not Applicable	Not Applicable	Not Applicable	Not Applicable	Not Applicable	Not Applicable	Not Applicable	Not Applicable
603	1	1	1	2	22-29	Rejected for Living Donation (Failed Living Donor)	Donor-Recipient Related	Immunological - ABO Incompatibility	Not Applicable	Not Applicable	Not Applicable	Not Applicable	Not Applicable	Not Applicable	Not Applicable	Not Applicable
604	1	1	1	0	18-21	Accepted for Living Donation - Ultimately Did Not Donate	Donor Related - Psychosocial	Withdrew Voluntarily	Not Applicable	Not Applicable	Not Applicable	Not Applicable	Not Applicable	Not Applicable	Known - Specify	Donor changed mind - no specific reason
605	1	1	1	2	50-59	Rejected for Living Donation (Failed Living Donor)	Donor-Recipient Related	Immunological - ABO Incompatibility	Not Applicable	Not Applicable	Not Applicable	Not Applicable	Not Applicable	Not Applicable	Not Applicable	Not Applicable
606	0	0	1	0	30-39	Rejected for Living Donation (Failed Living Donor)	Donor Related - Psychosocial	Required Referral to Social Worker / Psychologist / Psychiatrist	Recipient demised pending donor psychological work-up	Not Applicable	Not Applicable	Not Applicable	Not Applicable	Not Applicable	Not Applicable	Not Applicable
607	1	1	0	0	18-21	Rejected for Living Donation (Failed Living Donor)	Donor Related - Psychosocial	Lost to follow-up	Not Applicable	Not Applicable	Not Applicable	Not Applicable	Not Applicable	Not Applicable	Unknown	Not Applicable
608	0	0	0	0	40-49	Accepted for Living Donation - Ultimately Did Not Donate	Donor Related - Psychosocial	Withdrew Voluntarily	Not Applicable	Not Applicable	Not Applicable	Not Applicable	Not Applicable	Not Applicable	Known - Specify	Donor changed mind - no specific reason
609	0	0	0	1	40-49	Rejected for Living Donation (Failed Living Donor)	Donor-Recipient Related	Immunological - ABO Incompatibility	Not Applicable	Not Applicable	Not Applicable	Not Applicable	Not Applicable	Not Applicable	Not Applicable	Not Applicable
610	1	1	0	0	40-49	Rejected for Living Donation (Failed Living Donor)	Donor Related - Medical	Hypertension	Not Applicable	Not Applicable	Not Applicable	Not Applicable	Not Applicable	Not Applicable	Not Applicable	Not Applicable
611	1	1	1	0	40-49	Rejected for Living Donation (Failed Living Donor)	Donor Related - Medical	Hypertension	Not Applicable	Not Applicable	Not Applicable	Not Applicable	Not Applicable	Not Applicable	Not Applicable	Not Applicable
612	1	1	1	1	50-59	Rejected for Living Donation (Failed Living Donor)	Donor Related - Medical	Metabolic Profile - Pre-Obese (BMI 25-29)	Not Applicable	29	Not Applicable	Not Applicable	Not Applicable	Not Applicable	Not Applicable	Not Applicable
613	1	1	0	0	22-29	Rejected for Living Donation (Failed Living Donor)	Donor-Recipient Related	Immunological - ABO Incompatibility	Not Applicable	Not Applicable	Not Applicable	Not Applicable	Not Applicable	Not Applicable	Not Applicable	Not Applicable
614	0	0	0	1	18-21	Rejected for Living Donation (Failed Living Donor)	Donor-Recipient Related	Immunological - ABO Incompatibility	Not Applicable	Not Applicable	Not Applicable	Not Applicable	Not Applicable	Not Applicable	Not Applicable	Not Applicable
615	1	1	1	1	30-39	Rejected for Living Donation (Failed Living Donor)	Donor Related - Medical	Metabolic Profile - Obese Class I (BMI 30-34)	Not Applicable	33,2	Not Applicable	Not Applicable	Not Applicable	Not Applicable	Not Applicable	Not Applicable
616	1	1	1	0	30-39	Rejected for Living Donation (Failed Living Donor)	Donor Related - Medical	Virology and Infection Screen - HIV	Concurrent CMV infection (IgM and IgG positive)	Not Applicable	Not Applicable	Not Applicable	Not Applicable	Not Applicable	Not Applicable	Not Applicable
617	1	1	1	0	22-29	Rejected for Living Donation (Failed Living Donor)	Donor-Recipient Related	Immunological - ABO Incompatibility	Not Applicable	Not Applicable	Not Applicable	Not Applicable	Not Applicable	Not Applicable	Not Applicable	Not Applicable
618	1	1	1	0	50-59	Rejected for Living Donation (Failed Living Donor)	Donor-Recipient Related	Immunological - ABO Incompatibility	Not Applicable	Not Applicable	Not Applicable	Not Applicable	Not Applicable	Not Applicable	Not Applicable	Not Applicable
619	1	1	0	2	30-39	Rejected for Living Donation (Failed Living Donor)	Donor Related - Psychosocial	Lost to follow-up	Not Applicable	Not Applicable	Not Applicable	Not Applicable	Not Applicable	Not Applicable	Known - Specify	Donor relocated - moved to different province
620	0	0	0	1	30-39	Accepted for Living Donation - Ultimately Did Not Donate	Donor Related - Psychosocial	Withdrew Voluntarily	Not Applicable	Not Applicable	Not Applicable	Not Applicable	Not Applicable	Not Applicable	Known - Specify	Donor changed mind - no specific reason
621	1	1	0	1	30-39	Accepted for Living Donation - Ultimately Did Not Donate	Recipient Related	Transplant Candidate Demised	Not Applicable	Not Applicable	Not Applicable	Not Applicable	Not Applicable	Not Applicable	Not Applicable	Not Applicable
622	1	1	0	1	30-39	Accepted for Living Donation - Ultimately Did Not Donate	Recipient Related	Transplant Candidate Demised	Not Applicable	Not Applicable	Not Applicable	Not Applicable	Not Applicable	Not Applicable	Not Applicable	Not Applicable
623	1	1	0	1	30-39	Accepted for Living Donation - Ultimately Did Not Donate	Recipient Related	Transplant Candidate Demised	Not Applicable	Not Applicable	Not Applicable	Not Applicable	Not Applicable	Not Applicable	Not Applicable	Not Applicable
624	1	1	0	1	22-29	Rejected for Living Donation (Failed Living Donor)	Donor-Recipient Related	Immunological - ABO Incompatibility	Not Applicable	Not Applicable	Not Applicable	Not Applicable	Not Applicable	Not Applicable	Not Applicable	Not Applicable
625	1	1	1	0	22-29	Rejected for Living Donation (Failed Living Donor)	Donor-Recipient Related	Immunological - ABO Incompatibility	Not Applicable	Not Applicable	Not Applicable	Not Applicable	Not Applicable	Not Applicable	Not Applicable	Not Applicable
626	3	1	1	0	18-21	Rejected for Living Donation (Failed Living Donor)	Donor-Recipient Related	Immunological - ABO Incompatibility	Not Applicable	Not Applicable	Not Applicable	Not Applicable	Not Applicable	Not Applicable	Not Applicable	Not Applicable
627	1	1	0	0	18-21	Rejected for Living Donation (Failed Living Donor)	Donor-Recipient Related	Immunological - ABO Incompatibility	Not Applicable	Not Applicable	Not Applicable	Not Applicable	Not Applicable	Not Applicable	Not Applicable	Not Applicable
628	1	1	0	0	40-49	Accepted for Living Donation - Ultimately Did Not Donate	Recipient Related	Transplant Candidate Demised	Not Applicable	Not Applicable	Not Applicable	Not Applicable	Not Applicable	Not Applicable	Not Applicable	Not Applicable
629	2	1	0	0	30-39	Rejected for Living Donation (Failed Living Donor)	Donor Related - Medical	Virology and Infection Screen - Hep C Ab (+)	Not Applicable	Not Applicable	Not Applicable	Not Applicable	Not Applicable	Not Applicable	Not Applicable	Not Applicable
630	2	1	1	0	40-49	Rejected for Living Donation (Failed Living Donor)	Donor Related - Medical	Metabolic Profile - Obese Class II (BMI 35-39)	Not Applicable	35,16	Not Applicable	Not Applicable	Not Applicable	Not Applicable	Not Applicable	Not Applicable
631	2	1	0	0	22-29	Rejected for Living Donation (Failed Living Donor)	Donor-Recipient Related	Immunological - ABO Incompatibility	Not Applicable	Not Applicable	Not Applicable	Not Applicable	Not Applicable	Not Applicable	Not Applicable	Not Applicable
632	0	0	0	0	50-59	Rejected for Living Donation (Failed Living Donor)	Donor-Recipient Related	Immunological - ABO Incompatibility	Not Applicable	Not Applicable	Not Applicable	Not Applicable	Not Applicable	Not Applicable	Not Applicable	Not Applicable
633	1	1	0	1	22-29	Accepted for Living Donation - Ultimately Did Not Donate	Recipient Related	Transplant Candidate Demised	Not Applicable	Not Applicable	Not Applicable	Not Applicable	Not Applicable	Not Applicable	Not Applicable	Not Applicable
634	2	1	1	1	30-39	Rejected for Living Donation (Failed Living Donor)	Donor Related - Medical	Metabolic Profile - Obese Class I (BMI 30-34)	Not Applicable	30	Not Applicable	Not Applicable	Not Applicable	Not Applicable	Not Applicable	Not Applicable
635	0	0	0	1	30-39	Rejected for Living Donation (Failed Living Donor)	Donor-Recipient Related	Immunological - ABO Incompatibility	Not Applicable	Not Applicable	Not Applicable	Not Applicable	Not Applicable	Not Applicable	Not Applicable	Not Applicable
636	1	1	1	0	50-59	Rejected for Living Donation (Failed Living Donor)	Donor Related - Medical	Metabolic Profile - Hypertension and Obesity	Not Applicable	30,8	Not Applicable	Not Applicable	Not Applicable	Not Applicable	Not Applicable	Not Applicable
637	1	1	0	0	30-39	Accepted for Living Donation - Ultimately Did Not Donate	Recipient Related	Transplant Candidate Demised	Not Applicable	Not Applicable	Not Applicable	Not Applicable	Not Applicable	Not Applicable	Not Applicable	Not Applicable
638	1	1	0	3	22-29	Rejected for Living Donation (Failed Living Donor)	Donor Related - Psychosocial	Lost to follow-up	Not Applicable	Not Applicable	Not Applicable	Not Applicable	Not Applicable	Not Applicable	Unknown	Not Applicable
639	3	1	0	1	22-29	Rejected for Living Donation (Failed Living Donor)	Donor-Recipient Related	Immunological - Positive Cytotoxic Antibody Cross-match	Not Applicable	Not Applicable	Not Applicable	Not Applicable	Not Applicable	Not Applicable	Not Applicable	Not Applicable
640	0	0	0	0	40-49	Rejected for Living Donation (Failed Living Donor)	Donor Related - Psychosocial	Lost to follow-up	Not Applicable	Not Applicable	Not Applicable	Not Applicable	Not Applicable	Not Applicable	Unknown	Not Applicable
641	1	1	1	0	30-39	Accepted for Living Donation - Ultimately Did Not Donate	Recipient Related	Transplant Candidate Demised	Not Applicable	Not Applicable	Not Applicable	Not Applicable	Not Applicable	Not Applicable	Not Applicable	Not Applicable
642	2	1	1	0	30-39	Rejected for Living Donation (Failed Living Donor)	Donor Related - Medical	Metabolic Profile - Obese Class I (BMI 30-34)	Not Applicable	31	Not Applicable	Not Applicable	Not Applicable	Not Applicable	Not Applicable	Not Applicable
643	1	1	1	0	22-29	Rejected for Living Donation (Failed Living Donor)	Donor Related - Medical	Virology and Infection Screen - HIV	Not Applicable	Not Applicable	Not Applicable	Not Applicable	Not Applicable	Not Applicable	Not Applicable	Not Applicable
644	1	1	1	0	40-49	Rejected for Living Donation (Failed Living Donor)	Donor Related - Medical	Hypertension	Not Applicable	Not Applicable	Not Applicable	Not Applicable	Not Applicable	Not Applicable	Not Applicable	Not Applicable
645	1	1	1	0	50-59	Rejected for Living Donation (Failed Living Donor)	Donor-Recipient Related	Immunological - Positive Cytotoxic Antibody Cross-match	Not Applicable	Not Applicable	Not Applicable	Not Applicable	Not Applicable	Not Applicable	Not Applicable	Not Applicable
646	1	1	1	0	30-39	Rejected for Living Donation (Failed Living Donor)	Donor Related - Medical	Virology and Infection Screen - HIV	Not Applicable	Not Applicable	Not Applicable	Not Applicable	Not Applicable	Not Applicable	Not Applicable	Not Applicable
647	1	1	0	1	30-39	Rejected for Living Donation (Failed Living Donor)	Donor-Recipient Related	Immunological - ABO Incompatibility	Not Applicable	Not Applicable	Not Applicable	Not Applicable	Not Applicable	Not Applicable	Not Applicable	Not Applicable
648	1	1	1	1	50-59	Rejected for Living Donation (Failed Living Donor)	Donor-Recipient Related	Immunological - Positive Cytotoxic Antibody Cross-match	Not Applicable	Not Applicable	Not Applicable	Not Applicable	Not Applicable	Not Applicable	Not Applicable	Not Applicable
649	1	1	1	1	22-29	Rejected for Living Donation (Failed Living Donor)	Donor-Recipient Related	Immunological - Positive Cytotoxic Antibody Cross-match	Not Applicable	Not Applicable	Not Applicable	Not Applicable	Not Applicable	Not Applicable	Not Applicable	Not Applicable
650	0	0	1	1	30-39	Rejected for Living Donation (Failed Living Donor)	Donor-Recipient Related	Immunological - Positive Cytotoxic Antibody Cross-match	Not Applicable	Not Applicable	Not Applicable	Not Applicable	Not Applicable	Not Applicable	Not Applicable	Not Applicable
651	1	1	1	1	40-49	Rejected for Living Donation (Failed Living Donor)	Donor Related - Medical	Metabolic Profile - Diabetes	Not Applicable	Not Applicable	Not Applicable	Not Applicable	Not Applicable	Not Applicable	Not Applicable	Not Applicable
652	1	1	0	1	30-39	Rejected for Living Donation (Failed Living Donor)	Donor-Recipient Related	Immunological - Positive Cytotoxic Antibody Cross-match	Not Applicable	Not Applicable	Not Applicable	Not Applicable	Not Applicable	Not Applicable	Not Applicable	Not Applicable
653	1	1	1	0	40-49	Rejected for Living Donation (Failed Living Donor)	Donor Related - Medical	Hypertension	Not Applicable	Not Applicable	Not Applicable	Not Applicable	Not Applicable	Not Applicable	Not Applicable	Not Applicable
654	0	0	1	0	40-49	Rejected for Living Donation (Failed Living Donor)	Donor Related - Medical	Metabolic Profile - Obese Class II (BMI 35-39)	Not Applicable	38	Not Applicable	Not Applicable	Not Applicable	Not Applicable	Not Applicable	Not Applicable
655	1	1	1	0	40-49	Rejected for Living Donation (Failed Living Donor)	Donor Related - Medical	Hypertension and CKD	Not Applicable	Not Applicable	73	72,1	71,5	67	Not Applicable	Not Applicable
656	2	1	1	0	30-39	Rejected for Living Donation (Failed Living Donor)	Donor Related - Psychosocial	Lost to follow-up	Not Applicable	Not Applicable	Not Applicable	Not Applicable	Not Applicable	Not Applicable	Unknown	Not Applicable
657	1	1	1	1	50-59	Rejected for Living Donation (Failed Living Donor)	Donor Related - Medical	Metabolic Profile - Obese Class I (BMI 30-34)	Voluntarily withdrew	31,8	Not Applicable	Not Applicable	Not Applicable	Not Applicable	Known - Specify	Donor changed mind - no specific reason
658	0	0	1	1	30-39	Rejected for Living Donation (Failed Living Donor)	Donor-Recipient Related	Immunological - ABO Incompatibility	Not Applicable	Not Applicable	Not Applicable	Not Applicable	Not Applicable	Not Applicable	Not Applicable	Not Applicable
659	0	0	1	0	30-39	Rejected for Living Donation (Failed Living Donor)	Donor Related - Medical	Metabolic Profile - Obese Class II (BMI 35-39)	Not Applicable	35,1	Not Applicable	Not Applicable	Not Applicable	Not Applicable	Not Applicable	Not Applicable
660	0	0	0	0	40-49	Rejected for Living Donation (Failed Living Donor)	Donor Related - Medical	Virology and Infection Screen - HIV	Not Applicable	Not Applicable	Not Applicable	Not Applicable	Not Applicable	Not Applicable	Not Applicable	Not Applicable
661	3	1	0	0	50-59	Rejected for Living Donation (Failed Living Donor)	Donor Related - Medical	Hypertension	Ischaemic Heart Disease	Not Applicable	Not Applicable	Not Applicable	Not Applicable	Not Applicable	Not Applicable	Not Applicable
662	2	1	1	0	50-59	Rejected for Living Donation (Failed Living Donor)	Donor Related - Psychosocial	Miscellaneous	Poor insight - unable to provide informed consent	Not Applicable	Not Applicable	Not Applicable	Not Applicable	Not Applicable	Not Applicable	Not Applicable
663	1	1	1	0	22-29	Rejected for Living Donation (Failed Living Donor)	Donor Related - Psychosocial	Miscellaneous	Poor insight - unable to provide informed consent	Not Applicable	Not Applicable	Not Applicable	Not Applicable	Not Applicable	Not Applicable	Not Applicable
664	1	1	1	0	50-59	Rejected for Living Donation (Failed Living Donor)	Donor-Recipient Related	Immunological - ABO Incompatibility	Not Applicable	Not Applicable	Not Applicable	Not Applicable	Not Applicable	Not Applicable	Not Applicable	Not Applicable
665	1	1	1	0	40-49	Rejected for Living Donation (Failed Living Donor)	Donor-Recipient Related	Immunological - ABO Incompatibility	Not Applicable	Not Applicable	Not Applicable	Not Applicable	Not Applicable	Not Applicable	Not Applicable	Not Applicable
666	0	0	1	1	22-29	Accepted for Living Donation - Ultimately Did Not Donate	Donor Related - Psychosocial	Withdrew Voluntarily	Not Applicable	Not Applicable	Not Applicable	Not Applicable	Not Applicable	Not Applicable	Known - Specify	Donor changed mind - no specific reason
667	1	1	0	0	60-65	Rejected for Living Donation (Failed Living Donor)	Donor Related - Medical	Metabolic Profile - Hypertension and Obesity	Not Applicable	34	Not Applicable	Not Applicable	Not Applicable	Not Applicable	Not Applicable	Not Applicable
668	1	1	0	0	22-29	Rejected for Living Donation (Failed Living Donor)	Donor Related - Psychosocial	Required Referral to Social Worker / Psychologist / Psychiatrist	Not Applicable	Not Applicable	Not Applicable	Not Applicable	Not Applicable	Not Applicable	Not Applicable	Not Applicable
669	1	1	0	0	18-21	Accepted for Living Donation - Ultimately Did Not Donate	Recipient Related	Transplant Candidate Demised	Not Applicable	Not Applicable	Not Applicable	Not Applicable	Not Applicable	Not Applicable	Not Applicable	Not Applicable
670	1	1	1	2	22-29	Rejected for Living Donation (Failed Living Donor)	Donor Related - Psychosocial	Lost to follow-up	Not Applicable	Not Applicable	Not Applicable	Not Applicable	Not Applicable	Not Applicable	Unknown	Not Applicable
671	1	1	0	3	30-39	Rejected for Living Donation (Failed Living Donor)	Donor Related - Medical	Hypertension	Not Applicable	Not Applicable	Not Applicable	Not Applicable	Not Applicable	Not Applicable	Not Applicable	Not Applicable
672	0	0	0	2	30-39	Rejected for Living Donation (Failed Living Donor)	Donor-Recipient Related	Immunological - ABO Incompatibility	Not Applicable	Not Applicable	Not Applicable	Not Applicable	Not Applicable	Not Applicable	Not Applicable	Not Applicable
673	1	1	1	0	40-49	Rejected for Living Donation (Failed Living Donor)	Donor Related - Medical	Metabolic Profile - Obese Class I (BMI 30-34)	Not Applicable	32,4	Not Applicable	Not Applicable	Not Applicable	Not Applicable	Not Applicable	Not Applicable
674	0	0	0	0	18-21	Rejected for Living Donation (Failed Living Donor)	Donor Related - Psychosocial	Lost to follow-up	Not Applicable	Not Applicable	Not Applicable	Not Applicable	Not Applicable	Not Applicable	Unknown	Not Applicable
675	1	1	0	0	30-39	Rejected for Living Donation (Failed Living Donor)	Donor-Recipient Related	Immunological - Positive Cytotoxic Antibody Cross-match	Not Applicable	Not Applicable	Not Applicable	Not Applicable	Not Applicable	Not Applicable	Not Applicable	Not Applicable
676	1	1	1	0	18-21	Accepted for Living Donation - Ultimately Did Not Donate	Donor Related - Psychosocial	Withdrew Voluntarily	Not Applicable	Not Applicable	Not Applicable	Not Applicable	Not Applicable	Not Applicable	Known - Specify	Donor changed mind - no specific reason
677	1	1	0	0	22-29	Rejected for Living Donation (Failed Living Donor)	Donor-Recipient Related	Immunological - ABO Incompatibility	Not Applicable	Not Applicable	Not Applicable	Not Applicable	Not Applicable	Not Applicable	Not Applicable	Not Applicable
678	1	1	0	0	40-49	Rejected for Living Donation (Failed Living Donor)	Donor Related - Medical	Virology and Infection Screen - HIV	Not Applicable	Not Applicable	Not Applicable	Not Applicable	Not Applicable	Not Applicable	Not Applicable	Not Applicable
679	1	1	0	1	40-49	Rejected for Living Donation (Failed Living Donor)	Donor-Recipient Related	Immunological - ABO Incompatibility	Not Applicable	Not Applicable	Not Applicable	Not Applicable	Not Applicable	Not Applicable	Not Applicable	Not Applicable
680	1	1	1	1	40-49	Rejected for Living Donation (Failed Living Donor)	Donor-Recipient Related	Immunological - ABO Incompatibility	Not Applicable	Not Applicable	Not Applicable	Not Applicable	Not Applicable	Not Applicable	Not Applicable	Not Applicable
681	0	0	1	1	22-29	Rejected for Living Donation (Failed Living Donor)	Donor Related - Medical	Hypertension	Not Applicable	Not Applicable	Not Applicable	Not Applicable	Not Applicable	Not Applicable	Not Applicable	Not Applicable
682	2	1	1	0	50-59	Accepted for Living Donation - Ultimately Did Not Donate	Recipient Related	Transplant Candidate Demised	Not Applicable	Not Applicable	Not Applicable	Not Applicable	Not Applicable	Not Applicable	Not Applicable	Not Applicable
683	3	1	1	0	22-29	Accepted for Living Donation - Ultimately Did Not Donate	Recipient Related	Transplant Candidate Demised	Not Applicable	Not Applicable	Not Applicable	Not Applicable	Not Applicable	Not Applicable	Not Applicable	Not Applicable
684	2	1	0	0	30-39	Rejected for Living Donation (Failed Living Donor)	Donor-Recipient Related	Immunological - ABO Incompatibility	Not Applicable	Not Applicable	Not Applicable	Not Applicable	Not Applicable	Not Applicable	Not Applicable	Not Applicable
685	1	1	0	0	22-29	Rejected for Living Donation (Failed Living Donor)	Donor-Recipient Related	Immunological - ABO Incompatibility	Not Applicable	Not Applicable	Not Applicable	Not Applicable	Not Applicable	Not Applicable	Not Applicable	Not Applicable
686	1	1	1	0	22-29	Rejected for Living Donation (Failed Living Donor)	Donor Related - Medical	Virology and Infection Screen - HIV	Not Applicable	Not Applicable	Not Applicable	Not Applicable	Not Applicable	Not Applicable	Not Applicable	Not Applicable
687	1	1	0	0	50-59	Rejected for Living Donation (Failed Living Donor)	Donor Related - Medical	Virology and Infection Screen - HIV	Not Applicable	Not Applicable	Not Applicable	Not Applicable	Not Applicable	Not Applicable	Not Applicable	Not Applicable
688	1	1	1	3	40-49	Rejected for Living Donation (Failed Living Donor)	Donor Related - Medical	Renal - Low GFR / CrCL and Proteinuria	Not Applicable	Not Applicable	71.7	111	112	139	Not Applicable	Not Applicable
689	0	0	0	1	30-39	Rejected for Living Donation (Failed Living Donor)	Donor Related - Medical	Metabolic Profile - Obese Class I (BMI 30-34)	Not Applicable	30,2	Not Applicable	Not Applicable	Not Applicable	Not Applicable	Not Applicable	Not Applicable
690	0	0	1	3	30-39	Accepted for Living Donation - Ultimately Did Not Donate	Recipient Related	Transplant Candidate Medically Ineligible	Not Applicable	Not Applicable	Not Applicable	Not Applicable	Not Applicable	Not Applicable	Not Applicable	Not Applicable
691	0	0	1	1	22-29	Accepted for Living Donation - Ultimately Did Not Donate	Donor Related - Psychosocial	Withdrew Voluntarily	Not Applicable	Not Applicable	Not Applicable	Not Applicable	Not Applicable	Not Applicable	Known - Specify	Donor changed mind - family unsupportive of decision to donate
692	2	1	0	1	50-59	Rejected for Living Donation (Failed Living Donor)	Donor Related - Medical	Renal - Low GFR or CrCL	Not Applicable	Not Applicable	45.3	51,3	50,4	95.4	Not Applicable	Not Applicable
693	1	1	1	0	40-49	Accepted for Living Donation - Ultimately Did Not Donate	Recipient Related	Miscellaneous	Recipient transferred to private sector for further care	Not Applicable	Not Applicable	Not Applicable	Not Applicable	Not Applicable	Not Applicable	Not Applicable
694	1	1	0	0	30-39	Accepted for Living Donation - Ultimately Did Not Donate	Recipient Related	Miscellaneous	Recipient transferred to private sector for further care	Not Applicable	Not Applicable	Not Applicable	Not Applicable	Not Applicable	Not Applicable	Not Applicable
695	1	1	1	0	50-59	Rejected for Living Donation (Failed Living Donor)	Donor Related - Medical	Renal - Low GFR or CrCL	Not Applicable	Not Applicable	61.8	72,9	73,5	Unknown	Not Applicable	Not Applicable
696	1	1	1	0	30-39	Rejected for Living Donation (Failed Living Donor)	Donor Related - Medical	Hypertension	Not Applicable	Not Applicable	Not Applicable	Not Applicable	Not Applicable	Not Applicable	Not Applicable	Not Applicable
697	1	1	1	0	22-29	Rejected for Living Donation (Failed Living Donor)	Donor Related - Psychosocial	Lost to follow-up	Not Applicable	Not Applicable	Not Applicable	Not Applicable	Not Applicable	Not Applicable	Unknown	Not Applicable
698	1	1	1	0	40-49	Rejected for Living Donation (Failed Living Donor)	Donor Related - Medical	Metabolic Profile - Hypertension and Obesity	Hypertension	43	Not Applicable	Not Applicable	Not Applicable	Not Applicable	Not Applicable	Not Applicable
699	0	0	1	1	30-39	Rejected for Living Donation (Failed Living Donor)	Donor Related - Medical	Metabolic Syndrome	Not Applicable	30	Not Applicable	Not Applicable	Not Applicable	Not Applicable	Not Applicable	Not Applicable
700	0	0	0	1	40-49	Rejected for Living Donation (Failed Living Donor)	Donor Related - Medical	Hypertension	Not Applicable	Not Applicable	Not Applicable	Not Applicable	Not Applicable	Not Applicable	Not Applicable	Not Applicable
701	0	0	1	0	30-39	Rejected for Living Donation (Failed Living Donor)	Donor-Recipient Related	Immunological - ABO Incompatibility	Not Applicable	Not Applicable	Not Applicable	Not Applicable	Not Applicable	Not Applicable	Not Applicable	Not Applicable
702	1	1	1	0	40-49	Rejected for Living Donation (Failed Living Donor)	Donor Related - Medical	Hypertension	Not Applicable	Not Applicable	Not Applicable	Not Applicable	Not Applicable	Not Applicable	Not Applicable	Not Applicable
703	0	0	1	0	50-59	Rejected for Living Donation (Failed Living Donor)	Donor-Recipient Related	Immunological - ABO Incompatibility	Not Applicable	Not Applicable	Not Applicable	Not Applicable	Not Applicable	Not Applicable	Not Applicable	Not Applicable
704	0	0	1	1	40-49	Rejected for Living Donation (Failed Living Donor)	Donor Related - Psychosocial	Lost to follow-up	Not Applicable	Not Applicable	Not Applicable	Not Applicable	Not Applicable	Not Applicable	Unknown	Not Applicable
705	0	0	0	0	30-39	Rejected for Living Donation (Failed Living Donor)	Donor Related - Psychosocial	Lost to follow-up	Not Applicable	Not Applicable	Not Applicable	Not Applicable	Not Applicable	Not Applicable	Unknown	Not Applicable
706	0	0	0	0	40-49	Rejected for Living Donation (Failed Living Donor)	Donor Related - Medical	Miscellaneous	Chronic Ethanol Abuse complicated by liver cirrhosis	Not Applicable	Not Applicable	Not Applicable	Not Applicable	Not Applicable	Unknown	Not Applicable
707	1	1	1	1	40-49	Rejected for Living Donation (Failed Living Donor)	Donor Related - Medical	Hypertension	Not Applicable	Not Applicable	Not Applicable	Not Applicable	Not Applicable	Not Applicable	Not Applicable	Not Applicable
708	3	1	0	3	30-39	Accepted for Living Donation - Ultimately Did Not Donate	Recipient Related	Transplant Candidate Medically Ineligible	Not Applicable	Not Applicable	Not Applicable	Not Applicable	Not Applicable	Not Applicable	Not Applicable	Not Applicable
709	0	0	1	0	30-39	Accepted for Living Donation - Ultimately Did Not Donate	Recipient Related	Transplant Candidate Medically Ineligible	Not Applicable	Not Applicable	Not Applicable	Not Applicable	Not Applicable	Not Applicable	Not Applicable	Not Applicable
710	3	1	1	0	18-21	Accepted for Living Donation - Ultimately Did Not Donate	Donor Related - Psychosocial	Withdrew Voluntarily	Not Applicable	Not Applicable	Not Applicable	Not Applicable	Not Applicable	Not Applicable	Known - Specify	Donor changed mind - no specific reason
711	1	1	1	0	40-49	Rejected for Living Donation (Failed Living Donor)	Donor Related - Medical	Hypertension	Not Applicable	Not Applicable	Not Applicable	Not Applicable	Not Applicable	Not Applicable	Not Applicable	Not Applicable
712	0	0	1	1	30-39	Accepted for Living Donation - Ultimately Did Not Donate	Donor Related - Psychosocial	Withdrew Voluntarily	Not Applicable	Not Applicable	Not Applicable	Not Applicable	Not Applicable	Not Applicable	Known - Specify	Donor changed mind - no specific reason
713	0	0	1	1	40-49	Accepted for Living Donation - Ultimately Did Not Donate	Donor Related - Psychosocial	Withdrew Voluntarily	Not Applicable	Not Applicable	Not Applicable	Not Applicable	Not Applicable	Not Applicable	Known - Specify	Donor changed mind - after sustained polytrauma in MVA
714	0	0	1	0	30-39	Accepted for Living Donation - Ultimately Did Not Donate	Donor Related - Psychosocial	Withdrew Voluntarily	Not Applicable	Not Applicable	Not Applicable	Not Applicable	Not Applicable	Not Applicable	Known - Specify	Donor changed mind - no specific reason
715	1	1	1	0	30-39	Rejected for Living Donation (Failed Living Donor)	Donor Related - Anatomical / Radiological	Abnormal Renal Vessels on CT Angiogram	Not Applicable	Not Applicable	Not Applicable	Not Applicable	Not Applicable	Not Applicable	Not Applicable	Not Applicable
716	2	1	0	0	18-21	Rejected for Living Donation (Failed Living Donor)	Donor Related - Medical	Hypertension	Not Applicable	Not Applicable	Not Applicable	Not Applicable	Not Applicable	Not Applicable	Not Applicable	Not Applicable
717	1	1	0	1	40-49	Accepted for Living Donation - Ultimately Did Not Donate	Donor Related - Psychosocial	Withdrew Voluntarily	Not Applicable	Not Applicable	Not Applicable	Not Applicable	Not Applicable	Not Applicable	Known - Specify	Donor changed mind - no specific reason
718	1	1	1	1	40-49	Rejected for Living Donation (Failed Living Donor)	Donor-Recipient Related	Immunological - Positive Cytotoxic Antibody Cross-match	Not Applicable	Not Applicable	Not Applicable	Not Applicable	Not Applicable	Not Applicable	Not Applicable	Not Applicable
719	1	1	1	0	30-39	Rejected for Living Donation (Failed Living Donor)	Donor Related - Medical	Hypertension	Not Applicable	Not Applicable	Not Applicable	Not Applicable	Not Applicable	Not Applicable	Not Applicable	Not Applicable
720	1	1	1	1	30-39	Rejected for Living Donation (Failed Living Donor)	Donor Related - Anatomical / Radiological	Abnormal Renal Vessels on CT Angiogram	Not Applicable	Not Applicable	Not Applicable	Not Applicable	Not Applicable	Not Applicable	Not Applicable	Not Applicable
721	0	0	1	0	22-29	Rejected for Living Donation (Failed Living Donor)	Donor Related - Medical	Virology and Infection Screen - Hep B sAg (+)	Not Applicable	Not Applicable	Not Applicable	Not Applicable	Not Applicable	Not Applicable	Not Applicable	Not Applicable
722	1	1	1	1	30-39	Accepted for Living Donation - Ultimately Did Not Donate	Recipient Related	Transplant Candidate Medically Ineligible	Not Applicable	Not Applicable	Not Applicable	Not Applicable	Not Applicable	Not Applicable	Not Applicable	Not Applicable
723	1	1	1	1	30-39	Accepted for Living Donation - Ultimately Did Not Donate	Recipient Related	Transplant Candidate Medically Ineligible	Not Applicable	Not Applicable	Not Applicable	Not Applicable	Not Applicable	Not Applicable	Not Applicable	Not Applicable
724	1	1	0	1	30-39	Rejected for Living Donation (Failed Living Donor)	Donor-Recipient Related	Immunological - Positive Cytotoxic Antibody Cross-match	Not Applicable	Not Applicable	Not Applicable	Not Applicable	Not Applicable	Not Applicable	Not Applicable	Not Applicable
725	1	1	0	1	30-39	Rejected for Living Donation (Failed Living Donor)	Donor Related - Medical	Metabolic Profile - Obese Class I (BMI 30-34)	Not Applicable	33	Not Applicable	Not Applicable	Not Applicable	Not Applicable	Not Applicable	Not Applicable
726	0	0	1	1	30-39	Accepted for Living Donation - Ultimately Did Not Donate	Donor Related - Psychosocial	Withdrew Voluntarily	Not Applicable	Not Applicable	Not Applicable	Not Applicable	Not Applicable	Not Applicable	Known - Specify	Donor changed mind - no specific reason
727	1	1	1	1	22-29	Accepted for Living Donation - Ultimately Did Not Donate	Recipient Related	Transplant Candidate Demised	Not Applicable	Not Applicable	Not Applicable	Not Applicable	Not Applicable	Not Applicable	Not Applicable	Not Applicable
728	1	1	1	0	40-49	Accepted for Living Donation - Ultimately Did Not Donate	Recipient Related	Transplant Candidate Demised	Not Applicable	Not Applicable	Not Applicable	Not Applicable	Not Applicable	Not Applicable	Not Applicable	Not Applicable
729	1	1	0	2	22-29	Rejected for Living Donation (Failed Living Donor)	Donor Related - Psychosocial	Lost to follow-up	Not Applicable	Not Applicable	Not Applicable	Not Applicable	Not Applicable	Not Applicable	Known - Specify	Domicile > 100km away
730	0	0	0	0	40-49	Rejected for Living Donation (Failed Living Donor)	Donor-Recipient Related	Immunological - Positive Cytotoxic Antibody Cross-match	Not Applicable	Not Applicable	Not Applicable	Not Applicable	Not Applicable	Not Applicable	Not Applicable	Not Applicable
731	1	1	0	0	22-29	Rejected for Living Donation (Failed Living Donor)	Donor Related - Medical	Metabolic Profile - Hypertension and Obesity	Not Applicable	32	Not Applicable	Not Applicable	Not Applicable	Not Applicable	Not Applicable	Not Applicable
732	1	1	0	0	50-59	Rejected for Living Donation (Failed Living Donor)	Donor Related - Medical	Hypertension	Not Applicable	Not Applicable	Not Applicable	Not Applicable	Not Applicable	Not Applicable	Not Applicable	Not Applicable
733	1	1	1	0	40-49	Rejected for Living Donation (Failed Living Donor)	Donor Related - Medical	Hypertension	Not Applicable	Not Applicable	Not Applicable	Not Applicable	Not Applicable	Not Applicable	Not Applicable	Not Applicable
734	0	0	0	1	40-49	Accepted for Living Donation - Ultimately Did Not Donate	Recipient Related	Transplant Candidate Demised	Not Applicable	Not Applicable	Not Applicable	Not Applicable	Not Applicable	Not Applicable	Not Applicable	Not Applicable
735	0	0	1	1	50-59	Rejected for Living Donation (Failed Living Donor)	Donor Related - Medical	Metabolic Profile - Obese Class I (BMI 30-34)	Voluntarily withdrew	32	Not Applicable	Not Applicable	Not Applicable	Not Applicable	Known - Specify	Donor changed mind - family unsupportive of decision to donate
736	0	0	0	1	50-59	Accepted for Living Donation - Ultimately Did Not Donate	Donor Related - Psychosocial	Withdrew Voluntarily	Not Applicable	Not Applicable	Not Applicable	Not Applicable	Not Applicable	Not Applicable	Known - Specify	Donor changed mind - no specific reason
737	1	1	1	0	40-49	Rejected for Living Donation (Failed Living Donor)	Donor Related - Medical	Metabolic Profile - Hypertension and Obesity	Not Applicable	39	Not Applicable	Not Applicable	Not Applicable	Not Applicable	Known - Specify	Not Applicable
738	1	1	1	0	30-39	Accepted for Living Donation - Ultimately Did Not Donate	Recipient Related	Alternate Donation Received - From Alternate Living Donor	Not Applicable	Not Applicable	Not Applicable	Not Applicable	Not Applicable	Not Applicable	Not Applicable	Not Applicable
739	2	1	0	1	22-29	Accepted for Living Donation - Ultimately Did Not Donate	Donor Related - Psychosocial	Withdrew Voluntarily	Not Applicable	Not Applicable	Not Applicable	Not Applicable	Not Applicable	Not Applicable	Known - Specify	Donor changed mind - no specific reason
740	1	1	1	1	22-29	Rejected for Living Donation (Failed Living Donor)	Donor Related - Psychosocial	Miscellaneous	Polysubstance Abuse - Ethanol, Illicit drugs	Not Applicable	Not Applicable	Not Applicable	Not Applicable	Not Applicable	Not Applicable	Not Applicable
741	1	1	1	1	30-39	Rejected for Living Donation (Failed Living Donor)	Donor Related - Medical	Metabolic Profile - Obese Class I (BMI 30-34)	Not Applicable	32,5	Not Applicable	Not Applicable	Not Applicable	Not Applicable	Not Applicable	Not Applicable
742	0	0	1	1	30-39	Rejected for Living Donation (Failed Living Donor)	Donor Related - Medical	Miscellaneous	Haematological - Persistent Iron Deficiency Anaemia	Not Applicable	Not Applicable	Not Applicable	Not Applicable	Not Applicable	Not Applicable	Not Applicable
743	0	0	0	1	22-29	Accepted for Living Donation - Ultimately Did Not Donate	Recipient Related	Transplant Candidate Medically Ineligible	Not Applicable	Not Applicable	Not Applicable	Not Applicable	Not Applicable	Not Applicable	Not Applicable	Not Applicable
744	1	1	1	0	40-49	Accepted for Living Donation - Ultimately Did Not Donate	Recipient Related	Transplant Candidate Demised	Not Applicable	Not Applicable	Not Applicable	Not Applicable	Not Applicable	Not Applicable	Not Applicable	Not Applicable
745	2	1	0	0	50-59	Rejected for Living Donation (Failed Living Donor)	Donor-Recipient Related	Immunological - ABO Incompatibility	Not Applicable	Not Applicable	Not Applicable	Not Applicable	Not Applicable	Not Applicable	Not Applicable	Not Applicable
746	1	1	0	1	18-21	Rejected for Living Donation (Failed Living Donor)	Donor-Recipient Related	Immunological - Positive Cytotoxic Antibody Cross-match	Not Applicable	Not Applicable	Not Applicable	Not Applicable	Not Applicable	Not Applicable	Not Applicable	Not Applicable
747	2	1	1	0	60-65	Rejected for Living Donation (Failed Living Donor)	Donor-Recipient Related	Immunological - ABO Incompatibility	Not Applicable	Not Applicable	Not Applicable	Not Applicable	Not Applicable	Not Applicable	Not Applicable	Not Applicable
748	0	0	0	1	30-39	Rejected for Living Donation (Failed Living Donor)	Donor Related - Medical	Metabolic Profile - Hypertension and Obesity	Not Applicable	31,5	Not Applicable	Not Applicable	Not Applicable	Not Applicable	Not Applicable	Not Applicable
749	1	1	1	1	22-29	Accepted for Living Donation - Ultimately Did Not Donate	Recipient Related	Transplant Candidate Demised	Not Applicable	Not Applicable	Not Applicable	Not Applicable	Not Applicable	Not Applicable	Not Applicable	Not Applicable
750	1	1	0	1	30-39	Rejected for Living Donation (Failed Living Donor)	Donor Related - Medical	Metabolic Profile - Obese Class I (BMI 30-34)	Voluntarily withdrew	31,6	Not Applicable	Not Applicable	Not Applicable	Not Applicable	Known - Specify	Donor changed mind - no specific reason
751	1	1	1	1	50-59	Rejected for Living Donation (Failed Living Donor)	Donor Related - Medical	Hypertension	Not Applicable	Not Applicable	Not Applicable	Not Applicable	Not Applicable	Not Applicable	Not Applicable	Not Applicable
752	3	1	0	0	30-39	Accepted for Living Donation - Ultimately Did Not Donate	Donor Related - Psychosocial	Withdrew Voluntarily	Not Applicable	Not Applicable	Not Applicable	Not Applicable	Not Applicable	Not Applicable	Known - Specify	Domicile > 100km away
753	2	1	1	0	30-39	Rejected for Living Donation (Failed Living Donor)	Donor Related - Medical	Metabolic Profile - Obese Class I (BMI 30-34)	Not Applicable	32,6	Not Applicable	Not Applicable	Not Applicable	Not Applicable	Not Applicable	Not Applicable
754	1	1	1	0	50-59	Rejected for Living Donation (Failed Living Donor)	Donor Related - Medical	Metabolic Profile - Hypertension and Obesity	Not Applicable	39	Not Applicable	Not Applicable	Not Applicable	Not Applicable	Not Applicable	Not Applicable
755	1	1	0	0	40-49	Rejected for Living Donation (Failed Living Donor)	Donor Related - Medical	Renal - Low GFR or CrCL	Voluntarily withdrew	Not Applicable	78,6	95,9	94,5	72	Known - Specify	Donor changed mind - no specific reason
756	1	1	1	0	18-21	Accepted for Living Donation - Ultimately Did Not Donate	Recipient Related	Transplant Candidate Demised	Not Applicable	Not Applicable	Not Applicable	Not Applicable	Not Applicable	Not Applicable	Not Applicable	Not Applicable
757	1	1	1	0	40-49	Rejected for Living Donation (Failed Living Donor)	Donor Related - Medical	Hypertension	Not Applicable	Not Applicable	Not Applicable	Not Applicable	Not Applicable	Not Applicable	Not Applicable	Not Applicable
758	1	1	1	0	30-39	Rejected for Living Donation (Failed Living Donor)	Donor-Recipient Related	Immunological - ABO Incompatibility	Not Applicable	Not Applicable	Not Applicable	Not Applicable	Not Applicable	Not Applicable	Not Applicable	Not Applicable
759	1	1	1	0	30-39	Rejected for Living Donation (Failed Living Donor)	Donor Related - Medical	Miscellaneous	Haematological - Persistent Iron Deficiency Anaemia	Not Applicable	Not Applicable	Not Applicable	Not Applicable	Not Applicable	Not Applicable	Not Applicable
760	1	1	1	0	22-29	Rejected for Living Donation (Failed Living Donor)	Donor Related - Medical	Hypertension	Not Applicable	Not Applicable	Not Applicable	Not Applicable	Not Applicable	Not Applicable	Not Applicable	Not Applicable
761	0	0	1	0	30-39	Rejected for Living Donation (Failed Living Donor)	Donor Related - Medical	Metabolic Profile - Hypertension and Obesity	Hypertension	32,3	Not Applicable	Not Applicable	Not Applicable	Not Applicable	Not Applicable	Not Applicable
762	1	1	1	0	30-39	Rejected for Living Donation (Failed Living Donor)	Donor Related - Medical	Miscellaneous	Autosomal Dominant Polycystic Kidney Disease	Not Applicable	Not Applicable	Not Applicable	Not Applicable	Not Applicable	Not Applicable	Not Applicable
763	1	1	1	0	40-49	Rejected for Living Donation (Failed Living Donor)	Donor Related - Medical	Virology and Infection Screen - HIV	Not Applicable	Not Applicable	Not Applicable	Not Applicable	Not Applicable	Not Applicable	Not Applicable	Not Applicable
764	1	1	0	1	30-39	Rejected for Living Donation (Failed Living Donor)	Donor Related - Medical	Metabolic Profile - Obese Class III (BMI =40)	Not Applicable	41	Not Applicable	Not Applicable	Not Applicable	Not Applicable	Not Applicable	Not Applicable
765	0	0	0	3	50-59	Rejected for Living Donation (Failed Living Donor)	Donor-Recipient Related	Immunological - ABO Incompatibility	Not Applicable	Not Applicable	Not Applicable	Not Applicable	Not Applicable	Not Applicable	Not Applicable	Not Applicable
766	1	1	1	0	40-49	Rejected for Living Donation (Failed Living Donor)	Donor Related - Medical	Metabolic Profile - Obese Class II (BMI 35-39)	Not Applicable	37	Not Applicable	Not Applicable	Not Applicable	Not Applicable	Not Applicable	Not Applicable
767	1	1	1	0	30-39	Rejected for Living Donation (Failed Living Donor)	Donor Related - Medical	Metabolic Profile - Obese Class II (BMI 35-39)	Not Applicable	36	Not Applicable	Not Applicable	Not Applicable	Not Applicable	Not Applicable	Not Applicable
768	1	1	0	0	22-29	Accepted for Living Donation - Ultimately Did Not Donate	Donor-Recipient Related	Miscellaneous	Donor-recipient pair transferred to private sector	Not Applicable	Not Applicable	Not Applicable	Not Applicable	Not Applicable	Not Applicable	Not Applicable
769	1	1	1	0	22-29	Rejected for Living Donation (Failed Living Donor)	Donor Related - Psychosocial	Required Referral to Social Worker / Psychologist / Psychiatrist	Not Applicable	Not Applicable	Not Applicable	Not Applicable	Not Applicable	Not Applicable	Not Applicable	Not Applicable
770	3	1	1	0	22-29	Rejected for Living Donation (Failed Living Donor)	Donor Related - Medical	Virology and Infection Screen - HIV	Not Applicable	Not Applicable	Not Applicable	Not Applicable	Not Applicable	Not Applicable	Not Applicable	Not Applicable
771	1	1	0	0	22-29	Accepted for Living Donation - Ultimately Did Not Donate	Recipient Related	Transplant Candidate Demised	Not Applicable	Not Applicable	Not Applicable	Not Applicable	Not Applicable	Not Applicable	Not Applicable	Not Applicable
772	0	0	1	1	40-49	Accepted for Living Donation - Ultimately Did Not Donate	Donor Related - Psychosocial	Withdrew Voluntarily	Not Applicable	Not Applicable	Not Applicable	Not Applicable	Not Applicable	Not Applicable	Known - Specify	Donor changed mind - no specific reason
773	0	0	0	0	40-49	Accepted for Living Donation - Ultimately Did Not Donate	Donor Related - Psychosocial	Withdrew Voluntarily	Not Applicable	Not Applicable	Not Applicable	Not Applicable	Not Applicable	Not Applicable	Known - Specify	Donor changed mind - no specific reason
774	2	1	1	0	40-49	Rejected for Living Donation (Failed Living Donor)	Donor Related - Medical	Metabolic Profile - Hypertension and Obesity	Not Applicable	36	Not Applicable	Not Applicable	Not Applicable	Not Applicable	Not Applicable	Not Applicable
775	1	1	0	0	40-49	Rejected for Living Donation (Failed Living Donor)	Donor Related - Medical	Hypertension	Not Applicable	Not Applicable	Not Applicable	Not Applicable	Not Applicable	Not Applicable	Not Applicable	Not Applicable
776	2	1	1	0	30-39	Rejected for Living Donation (Failed Living Donor)	Donor Related - Medical	Virology and Infection Screen - HIV	Not Applicable	Not Applicable	Not Applicable	Not Applicable	Not Applicable	Not Applicable	Not Applicable	Not Applicable
777	1	1	1	1	60-65	Rejected for Living Donation (Failed Living Donor)	Donor Related - Medical	Hypertension	Not Applicable	Not Applicable	Not Applicable	Not Applicable	Not Applicable	Not Applicable	Not Applicable	Not Applicable
778	1	1	0	1	40-49	Rejected for Living Donation (Failed Living Donor)	Donor Related - Medical	Metabolic Profile - Obese Class I (BMI 30-34)	Not Applicable	30	Not Applicable	Not Applicable	Not Applicable	Not Applicable	Not Applicable	Not Applicable
779	1	1	1	0	30-39	Rejected for Living Donation (Failed Living Donor)	Donor-Recipient Related	Immunological - ABO Incompatibility	Not Applicable	Not Applicable	Not Applicable	Not Applicable	Not Applicable	Not Applicable	Not Applicable	Not Applicable
780	1	1	0	1	40-49	Accepted for Living Donation - Ultimately Did Not Donate	Recipient Related	Miscellaneous	Recipient recovered renal function - RRT witheld	Not Applicable	Not Applicable	Not Applicable	Not Applicable	Not Applicable	Not Applicable	Not Applicable
781	0	0	1	0	40-49	Rejected for Living Donation (Failed Living Donor)	Donor Related - Medical	Hypertension	Not Applicable	Not Applicable	Not Applicable	Not Applicable	Not Applicable	Not Applicable	Not Applicable	Not Applicable
782	1	1	1	1	30-39	Accepted for Living Donation - Ultimately Did Not Donate	Recipient Related	Alternate Donation Received - From Deceased Donor (Erroneously)	Not Applicable	Not Applicable	Not Applicable	Not Applicable	Not Applicable	Not Applicable	Not Applicable	Not Applicable
783	2	1	1	1	22-29	Accepted for Living Donation - Ultimately Did Not Donate	Donor Related - Psychosocial	Withdrew Voluntarily	Not Applicable	Not Applicable	Not Applicable	Not Applicable	Not Applicable	Not Applicable	Known - Specify	Donor changed mind - no specific reason
784	1	1	0	0	40-49	Rejected for Living Donation (Failed Living Donor)	Donor Related - Medical	Metabolic Profile - Obese Class II (BMI 35-39)	Not Applicable	33	Not Applicable	Not Applicable	Not Applicable	Not Applicable	Not Applicable	Not Applicable
785	0	0	1	0	30-39	Rejected for Living Donation (Failed Living Donor)	Donor Related - Psychosocial	Required Referral to Social Worker / Psychologist / Psychiatrist	Not Applicable	Not Applicable	Not Applicable	Not Applicable	Not Applicable	Not Applicable	Not Applicable	Not Applicable
786	0	0	1	0	50-59	Rejected for Living Donation (Failed Living Donor)	Donor Related - Medical	Miscellaneous	Haematological - Persistent Iron Deficiency Anaemia	Not Applicable	Not Applicable	Not Applicable	Not Applicable	Not Applicable	Not Applicable	Not Applicable
787	1	1	0	0	30-39	Rejected for Living Donation (Failed Living Donor)	Donor Related - Medical	Renal - Low GFR or CrCL	Not Applicable	Not Applicable	81,7	89,4	90,3	58	Not Applicable	Not Applicable
788	0	0	1	0	30-39	Rejected for Living Donation (Failed Living Donor)	Donor Related - Medical	Virology and Infection Screen - HIV	Not Applicable	Not Applicable	Not Applicable	Not Applicable	Not Applicable	Not Applicable	Not Applicable	Not Applicable
789	0	0	0	1	30-39	Rejected for Living Donation (Failed Living Donor)	Donor Related - Psychosocial	Lost to follow-up	Not Applicable	Not Applicable	Not Applicable	Not Applicable	Not Applicable	Not Applicable	Known - Specify	Donor relocated - moved to different province
790	0	0	1	0	22-29	Accepted for Living Donation - Ultimately Did Not Donate	Donor Related - Psychosocial	Withdrew Voluntarily	Not Applicable	Not Applicable	Not Applicable	Not Applicable	Not Applicable	Not Applicable	Known - Specify	Donor changed mind - family unsupportive of decision to donate
791	0	0	1	1	22-29	Rejected for Living Donation (Failed Living Donor)	Donor-Recipient Related	Immunological - Positive Cytotoxic Antibody Cross-match	Not Applicable	Not Applicable	Not Applicable	Not Applicable	Not Applicable	Not Applicable	Not Applicable	Not Applicable
792	1	1	1	1	18-21	Rejected for Living Donation (Failed Living Donor)	Donor-Recipient Related	Immunological - ABO Incompatibility	Not Applicable	Not Applicable	Not Applicable	Not Applicable	Not Applicable	Not Applicable	Not Applicable	Not Applicable
793	0	0	0	1	22-29	Rejected for Living Donation (Failed Living Donor)	Donor Related - Psychosocial	Miscellaneous	Foreign Donor - necessary legal documentation not available	Not Applicable	Not Applicable	Not Applicable	Not Applicable	Not Applicable	Not Applicable	Not Applicable
794	0	0	1	0	40-49	Rejected for Living Donation (Failed Living Donor)	Donor-Recipient Related	Immunological - ABO Incompatibility	Not Applicable	Not Applicable	Not Applicable	Not Applicable	Not Applicable	Not Applicable	Not Applicable	Not Applicable
795	1	1	1	1	18-21	Accepted for Living Donation - Ultimately Did Not Donate	Donor Related - Psychosocial	Withdrew Voluntarily	Not Applicable	Not Applicable	Not Applicable	Not Applicable	Not Applicable	Not Applicable	Known - Specify	Domicile > 100km away
796	1	1	1	0	22-29	Rejected for Living Donation (Failed Living Donor)	Donor-Recipient Related	Immunological - ABO Incompatibility	Not Applicable	Not Applicable	Not Applicable	Not Applicable	Not Applicable	Not Applicable	Not Applicable	Not Applicable
797	1	1	1	0	30-39	Rejected for Living Donation (Failed Living Donor)	Donor Related - Medical	Virology and Infection Screen - HIV	Not Applicable	Not Applicable	Not Applicable	Not Applicable	Not Applicable	Not Applicable	Not Applicable	Not Applicable
798	1	1	1	2	30-39	Rejected for Living Donation (Failed Living Donor)	Donor-Recipient Related	Immunological - ABO Incompatibility	Not Applicable	Not Applicable	Not Applicable	Not Applicable	Not Applicable	Not Applicable	Not Applicable	Not Applicable
799	0	0	0	0	22-29	Accepted for Living Donation - Ultimately Did Not Donate	Donor Related - Psychosocial	Withdrew Voluntarily	Not Applicable	Not Applicable	Not Applicable	Not Applicable	Not Applicable	Not Applicable	Known - Specify	Donor changed mind - no specific reason
800	1	1	0	2	60-65	Accepted for Living Donation - Ultimately Did Not Donate	Donor Related - Psychosocial	Withdrew Voluntarily	Not Applicable	Not Applicable	Not Applicable	Not Applicable	Not Applicable	Not Applicable	Known - Specify	Donor changed mind - no specific reason
801	2	1	0	0	30-39	Accepted for Living Donation - Ultimately Did Not Donate	Donor Related - Psychosocial	Withdrew Voluntarily	Not Applicable	Not Applicable	Not Applicable	Not Applicable	Not Applicable	Not Applicable	Known - Specify	Donor changed mind - no specific reason
802	0	0	0	1	30-39	Rejected for Living Donation (Failed Living Donor)	Donor Related - Medical	Metabolic Profile - Hypertension and Obesity	Not Applicable	33.7	Not Applicable	Not Applicable	Not Applicable	Not Applicable	Not Applicable	Not Applicable
803	1	1	1	1	40-49	Rejected for Living Donation (Failed Living Donor)	Donor Related - Medical	Metabolic Profile - Hypertension and Obesity	COPD (secondary to smoking)	35	Not Applicable	Not Applicable	Not Applicable	Not Applicable	Not Applicable	Not Applicable
804	0	0	1	3	50-59	Rejected for Living Donation (Failed Living Donor)	Donor Related - Medical	Renal - Low GFR / CrCL and Proteinuria	Not Applicable	Not Applicable	79,9	68,9	66	75,7	Not Applicable	Not Applicable
805	0	0	0	0	50-59	Rejected for Living Donation (Failed Living Donor)	Donor Related - Medical	Hypertension	Not Applicable	Not Applicable	Not Applicable	Not Applicable	Not Applicable	Not Applicable	Not Applicable	Not Applicable
806	1	1	0	1	40-49	Rejected for Living Donation (Failed Living Donor)	Donor Related - Medical	Hypertension	Chronic Ethanol Abuse	Not Applicable	Not Applicable	Not Applicable	Not Applicable	Not Applicable	Not Applicable	Not Applicable
807	1	1	1	0	50-59	Rejected for Living Donation (Failed Living Donor)	Donor Related - Medical	Metabolic Profile - Hypertension and Obesity	Not Applicable	33.5	Not Applicable	Not Applicable	Not Applicable	Not Applicable	Not Applicable	Not Applicable
808	1	1	1	0	50-59	Accepted for Living Donation - Ultimately Did Not Donate	Recipient Related	Transplant Candidate Demised	Not Applicable	Not Applicable	Not Applicable	Not Applicable	Not Applicable	Not Applicable	Not Applicable	Not Applicable
809	1	1	1	2	30-39	Rejected for Living Donation (Failed Living Donor)	Donor Related - Medical	Renal - Low GFR or CrCL	Not Applicable	Not Applicable	54.3	63	58,2	85	Not Applicable	Not Applicable
810	1	1	1	2	30-39	Rejected for Living Donation (Failed Living Donor)	Donor Related - Psychosocial	Required Referral to Social Worker / Psychologist / Psychiatrist	Major Depressive Disorder	Not Applicable	Not Applicable	Not Applicable	Not Applicable	Not Applicable	Not Applicable	Not Applicable
811	0	0	1	0	40-49	Rejected for Living Donation (Failed Living Donor)	Donor Related - Medical	Hypertension	Not Applicable	Not Applicable	Not Applicable	Not Applicable	Not Applicable	Not Applicable	Not Applicable	Not Applicable
812	1	1	1	0	30-39	Rejected for Living Donation (Failed Living Donor)	Donor Related - Medical	Hypertension	Not Applicable	Not Applicable	Not Applicable	Not Applicable	Not Applicable	Not Applicable	Not Applicable	Not Applicable
813	0	0	1	0	30-39	Rejected for Living Donation (Failed Living Donor)	Donor-Recipient Related	Immunological - ABO Incompatibility	Not Applicable	Not Applicable	Not Applicable	Not Applicable	Not Applicable	Not Applicable	Not Applicable	Not Applicable
814	1	1	1	1	40-49	Rejected for Living Donation (Failed Living Donor)	Donor Related - Psychosocial	Lost to follow-up	Not Applicable	Not Applicable	Not Applicable	Not Applicable	Not Applicable	Not Applicable	Known - Specify	Donor-recipient pair transferred to private sector
815	1	1	0	0	40-49	Accepted for Living Donation - Ultimately Did Not Donate	Donor Related - Psychosocial	Withdrew Voluntarily	Not Applicable	Not Applicable	Not Applicable	Not Applicable	Not Applicable	Not Applicable	Known - Specify	Donor changed mind - no specific reason
816	3	1	1	0	30-39	Rejected for Living Donation (Failed Living Donor)	Donor-Recipient Related	Immunological - Positive Cytotoxic Antibody Cross-match	Not Applicable	Not Applicable	Not Applicable	Not Applicable	Not Applicable	Not Applicable	Not Applicable	Not Applicable
817	0	0	0	1	30-39	Accepted for Living Donation - Ultimately Did Not Donate	Recipient Related	Transplant Candidate Demised	Not Applicable	Not Applicable	Not Applicable	Not Applicable	Not Applicable	Not Applicable	Not Applicable	Not Applicable
818	3	1	1	2	30-39	Rejected for Living Donation (Failed Living Donor)	Donor Related - Medical	Metabolic Profile - Obese Class III (BMI =40)	Not Applicable	43	Not Applicable	Not Applicable	Not Applicable	Not Applicable	Not Applicable	Not Applicable
819	1	1	0	1	40-49	Rejected for Living Donation (Failed Living Donor)	Donor Related - Psychosocial	Lost to follow-up	Not Applicable	Not Applicable	Not Applicable	Not Applicable	Not Applicable	Not Applicable	Unknown	Not Applicable
820	1	1	0	0	30-39	Rejected for Living Donation (Failed Living Donor)	Donor Related - Medical	Hypertension	Not Applicable	Not Applicable	Not Applicable	Not Applicable	Not Applicable	Not Applicable	Not Applicable	Not Applicable
821	1	1	0	0	22-29	Rejected for Living Donation (Failed Living Donor)	Donor Related - Medical	Hypertension	Not Applicable	Not Applicable	Not Applicable	Not Applicable	Not Applicable	Not Applicable	Not Applicable	Not Applicable
822	1	1	0	1	40-49	Rejected for Living Donation (Failed Living Donor)	Donor Related - Medical	Metabolic Profile - Obese Class II (BMI 35-39)	Renal dysfunction	35	58.3	61,8	59,2	109	Not Applicable	Not Applicable
823	3	1	1	0	22-29	Rejected for Living Donation (Failed Living Donor)	Donor Related - Urological	Nephrolithiasis	Not Applicable	Not Applicable	Not Applicable	Not Applicable	Not Applicable	Not Applicable	Not Applicable	Not Applicable
824	1	1	0	0	50-59	Rejected for Living Donation (Failed Living Donor)	Donor Related - Medical	Renal - Low GFR or CrCL	Benign Prostatic Hypertrophy	Not Applicable	59.8	78,4	75	67.1	Not Applicable	Not Applicable
825	1	1	0	0	22-29	Rejected for Living Donation (Failed Living Donor)	Donor-Recipient Related	Immunological - Positive Cytotoxic Antibody Cross-match	Not Applicable	Not Applicable	Not Applicable	Not Applicable	Not Applicable	Not Applicable	Not Applicable	Not Applicable
826	1	1	0	0	30-39	Accepted for Living Donation - Ultimately Did Not Donate	Donor Related - Psychosocial	Withdrew Voluntarily	Not Applicable	Not Applicable	Not Applicable	Not Applicable	Not Applicable	Not Applicable	Known - Specify	Donor changed mind - no specific reason
827	1	1	0	0	40-49	Rejected for Living Donation (Failed Living Donor)	Donor-Recipient Related	Immunological - Positive Cytotoxic Antibody Cross-match	Not Applicable	Not Applicable	Not Applicable	Not Applicable	Not Applicable	Not Applicable	Not Applicable	Not Applicable
828	2	1	0	0	22-29	Rejected for Living Donation (Failed Living Donor)	Donor Related - Psychosocial	Lost to follow-up	Not Applicable	Not Applicable	Not Applicable	Not Applicable	Not Applicable	Not Applicable	Unknown	Not Applicable
829	1	1	1	0	30-39	Rejected for Living Donation (Failed Living Donor)	Donor-Recipient Related	Immunological - ABO Incompatibility	Not Applicable	Not Applicable	Not Applicable	Not Applicable	Not Applicable	Not Applicable	Not Applicable	Not Applicable
830	1	1	0	1	30-39	Rejected for Living Donation (Failed Living Donor)	Donor-Recipient Related	Immunological - Positive Cytotoxic Antibody Cross-match	Not Applicable	Not Applicable	Not Applicable	Not Applicable	Not Applicable	Not Applicable	Not Applicable	Not Applicable
831	2	1	1	0	22-29	Rejected for Living Donation (Failed Living Donor)	Donor Related - Medical	Metabolic Profile - Obese Class II (BMI 35-39)	Not Applicable	38.5	Not Applicable	Not Applicable	Not Applicable	Not Applicable	Not Applicable	Not Applicable
832	3	1	1	0	40-49	Rejected for Living Donation (Failed Living Donor)	Donor-Recipient Related	Immunological - Positive Cytotoxic Antibody Cross-match	Not Applicable	Not Applicable	Not Applicable	Not Applicable	Not Applicable	Not Applicable	Not Applicable	Not Applicable
833	0	0	1	0	22-29	Rejected for Living Donation (Failed Living Donor)	Donor Related - Medical	Metabolic Profile - Obese Class III (BMI =40)	Not Applicable	43	Not Applicable	Not Applicable	Not Applicable	Not Applicable	Not Applicable	Not Applicable
834	2	1	0	0	30-39	Accepted for Living Donation - Ultimately Did Not Donate	Donor Related - Psychosocial	Withdrew Voluntarily	Not Applicable	Not Applicable	Not Applicable	Not Applicable	Not Applicable	Not Applicable	Known - Specify	Donor changed mind - no specific reason
835	0	0	1	3	22-29	Accepted for Living Donation - Ultimately Did Not Donate	Donor Related - Psychosocial	Withdrew Voluntarily	Not Applicable	Not Applicable	Not Applicable	Not Applicable	Not Applicable	Not Applicable	Known - Specify	Donor changed mind - work commitments prevented regular follow-up
836	0	0	0	0	40-49	Rejected for Living Donation (Failed Living Donor)	Donor Related - Medical	Hypertension	Not Applicable	Not Applicable	Not Applicable	Not Applicable	Not Applicable	Not Applicable	Not Applicable	Not Applicable
837	1	1	1	0	22-29	Rejected for Living Donation (Failed Living Donor)	Donor-Recipient Related	Immunological - ABO Incompatibility	Not Applicable	Not Applicable	Not Applicable	Not Applicable	Not Applicable	Not Applicable	Not Applicable	Not Applicable
838	1	1	0	0	50-59	Rejected for Living Donation (Failed Living Donor)	Donor Related - Medical	Hypertension	Not Applicable	Not Applicable	Not Applicable	Not Applicable	Not Applicable	Not Applicable	Not Applicable	Not Applicable
839	3	1	0	0	22-29	Accepted for Living Donation - Ultimately Did Not Donate	Donor Related - Psychosocial	Withdrew Voluntarily	Not Applicable	Not Applicable	Not Applicable	Not Applicable	Not Applicable	Not Applicable	Known - Specify	Donor changed mind - no specific reason
840	1	1	0	0	30-39	Accepted for Living Donation - Ultimately Did Not Donate	Donor Related - Psychosocial	Withdrew Voluntarily	Not Applicable	Not Applicable	Not Applicable	Not Applicable	Not Applicable	Not Applicable	Known - Specify	Donor changed mind - work commitments prevented regular follow-up
841	0	0	1	0	40-49	Rejected for Living Donation (Failed Living Donor)	Donor Related - Medical	Hypertension	Not Applicable	Not Applicable	Not Applicable	Not Applicable	Not Applicable	Not Applicable	Not Applicable	Not Applicable
842	2	1	1	0	40-49	Rejected for Living Donation (Failed Living Donor)	Donor Related - Medical	Metabolic Profile - Hypertension and Obesity	Not Applicable	37	Not Applicable	Not Applicable	Not Applicable	Not Applicable	Not Applicable	Not Applicable
843	1	1	1	1	40-49	Rejected for Living Donation (Failed Living Donor)	Donor Related - Medical	Miscellaneous	Haematological - Persistent Iron Deficiency Anaemia	Not Applicable	Not Applicable	Not Applicable	Not Applicable	Not Applicable	Not Applicable	Not Applicable
844	1	1	1	3	30-39	Rejected for Living Donation (Failed Living Donor)	Donor Related - Medical	Miscellaneous	Haematological - Persistent Iron Deficiency Anaemia	Not Applicable	Not Applicable	Not Applicable	Not Applicable	Not Applicable	Not Applicable	Not Applicable
845	3	1	1	0	22-29	Rejected for Living Donation (Failed Living Donor)	Donor Related - Medical	Virology and Infection Screen - Hep B sAg (+)	Pap smear - Cervical Intraepithelial Neoplasia (CIN 2)	Not Applicable	Not Applicable	Not Applicable	Not Applicable	Not Applicable	Not Applicable	Not Applicable
846	1	1	0	0	>65	Rejected for Living Donation (Failed Living Donor)	Donor Related - Medical	Miscellaneous	Age 69 - High Risk Geriatric Donor	Not Applicable	Not Applicable	Not Applicable	Not Applicable	Not Applicable	Not Applicable	Not Applicable
847	0	0	1	0	30-39	Accepted for Living Donation - Ultimately Did Not Donate	Donor Related - Psychosocial	Withdrew Voluntarily	Not Applicable	Not Applicable	Not Applicable	Not Applicable	Not Applicable	Not Applicable	Known - Specify	Donor changed mind - felt coerced into donation to avoid family rift
848	0	0	0	0	22-29	Rejected for Living Donation (Failed Living Donor)	Donor Related - Psychosocial	Required Referral to Social Worker / Psychologist / Psychiatrist	Not Applicable	Not Applicable	Not Applicable	Not Applicable	Not Applicable	Not Applicable	Not Applicable	Not Applicable
849	1	1	0	1	50-59	Rejected for Living Donation (Failed Living Donor)	Donor-Recipient Related	Immunological - Positive Cytotoxic Antibody Cross-match	Not Applicable	Not Applicable	Not Applicable	Not Applicable	Not Applicable	Not Applicable	Not Applicable	Not Applicable
850	1	1	0	1	30-39	Rejected for Living Donation (Failed Living Donor)	Donor-Recipient Related	Immunological - ABO Incompatibility	Not Applicable	Not Applicable	Not Applicable	Not Applicable	Not Applicable	Not Applicable	Not Applicable	Not Applicable
851	1	1	1	0	22-29	Rejected for Living Donation (Failed Living Donor)	Donor-Recipient Related	Immunological - ABO Incompatibility	Not Applicable	Not Applicable	Not Applicable	Not Applicable	Not Applicable	Not Applicable	Not Applicable	Not Applicable
852	0	0	0	0	30-39	Rejected for Living Donation (Failed Living Donor)	Donor Related - Psychosocial	Required Referral to Social Worker / Psychologist / Psychiatrist	Not Applicable	Not Applicable	Not Applicable	Not Applicable	Not Applicable	Not Applicable	Not Applicable	Not Applicable
853	1	1	1	0	30-39	Rejected for Living Donation (Failed Living Donor)	Donor Related - Psychosocial	Lost to follow-up	Not Applicable	Not Applicable	Not Applicable	Not Applicable	Not Applicable	Not Applicable	Unknown	Not Applicable
854	1	1	1	1	30-39	Rejected for Living Donation (Failed Living Donor)	Donor Related - Psychosocial	Lost to follow-up	Not Applicable	Not Applicable	Not Applicable	Not Applicable	Not Applicable	Not Applicable	Known - Specify	Donor changed mind - work commitments prevented regular follow-up
855	0	0	1	0	50-59	Rejected for Living Donation (Failed Living Donor)	Donor Related - Medical	Renal - Low GFR or CrCL	Not Applicable	Not Applicable	71.4	110	108,3	65,3	Not Applicable	Not Applicable
856	3	1	1	0	18-21	Rejected for Living Donation (Failed Living Donor)	Donor Related - Psychosocial	Miscellaneous	Age 19 - high risk for defaulting post donation	Not Applicable	Not Applicable	Not Applicable	Not Applicable	Not Applicable	Not Applicable	Not Applicable
857	2	1	1	1	40-49	Accepted for Living Donation - Ultimately Did Not Donate	Recipient Related	Transplant Candidate Medically Ineligible	Not Applicable	Not Applicable	Not Applicable	Not Applicable	Not Applicable	Not Applicable	Not Applicable	Not Applicable
858	0	0	0	0	50-59	Rejected for Living Donation (Failed Living Donor)	Donor Related - Psychosocial	Lost to follow-up	Not Applicable	Not Applicable	Not Applicable	Not Applicable	Not Applicable	Not Applicable	Unknown	Not Applicable
859	2	1	1	0	22-29	Rejected for Living Donation (Failed Living Donor)	Donor Related - Psychosocial	Lost to follow-up	Not Applicable	Not Applicable	Not Applicable	Not Applicable	Not Applicable	Not Applicable	Unknown	Not Applicable
860	2	1	1	0	30-39	Rejected for Living Donation (Failed Living Donor)	Donor-Recipient Related	Immunological - ABO Incompatibility	Not Applicable	Not Applicable	Not Applicable	Not Applicable	Not Applicable	Not Applicable	Not Applicable	Not Applicable
861	1	1	1	0	22-29	Rejected for Living Donation (Failed Living Donor)	Donor-Recipient Related	Immunological - ABO Incompatibility	Not Applicable	Not Applicable	Not Applicable	Not Applicable	Not Applicable	Not Applicable	Not Applicable	Not Applicable
862	0	0	1	0	40-49	Rejected for Living Donation (Failed Living Donor)	Donor Related - Psychosocial	Lost to follow-up	Not Applicable	Not Applicable	Not Applicable	Not Applicable	Not Applicable	Not Applicable	Unknown	Not Applicable
863	1	1	0	0	40-49	Rejected for Living Donation (Failed Living Donor)	Donor Related - Medical	Metabolic Profile - Obese Class I (BMI 30-34)	Not Applicable	34	Not Applicable	Not Applicable	Not Applicable	Not Applicable	Not Applicable	Not Applicable
864	0	0	0	1	30-39	Rejected for Living Donation (Failed Living Donor)	Donor Related - Medical	Metabolic Profile - Obese Class II (BMI 35-39)	Not Applicable	35.7	Not Applicable	Not Applicable	Not Applicable	Not Applicable	Not Applicable	Not Applicable
865	1	1	0	0	40-49	Rejected for Living Donation (Failed Living Donor)	Donor Related - Medical	Virology and Infection Screen - HIV	Not Applicable	Not Applicable	Not Applicable	Not Applicable	Not Applicable	Not Applicable	Not Applicable	Not Applicable
866	1	1	0	0	22-29	Rejected for Living Donation (Failed Living Donor)	Donor Related - Medical	Hypertension	Not Applicable	Not Applicable	Not Applicable	Not Applicable	Not Applicable	Not Applicable	Not Applicable	Not Applicable
867	2	1	1	0	30-39	Accepted for Living Donation - Ultimately Did Not Donate	Donor Related - Psychosocial	Withdrew Voluntarily	Not Applicable	Not Applicable	Not Applicable	Not Applicable	Not Applicable	Not Applicable	Known - Specify	Donor changed mind - no specific reason
868	0	0	1	0	30-39	Rejected for Living Donation (Failed Living Donor)	Donor Related - Medical	Hypertension	Not Applicable	Not Applicable	Not Applicable	Not Applicable	Not Applicable	Not Applicable	Not Applicable	Not Applicable
869	1	1	0	0	30-39	Rejected for Living Donation (Failed Living Donor)	Donor-Recipient Related	Immunological - ABO Incompatibility	Not Applicable	Not Applicable	Not Applicable	Not Applicable	Not Applicable	Not Applicable	Not Applicable	Not Applicable
870	1	1	1	0	30-39	Rejected for Living Donation (Failed Living Donor)	Donor Related - Medical	Virology and Infection Screen - HIV	Not Applicable	Not Applicable	Not Applicable	Not Applicable	Not Applicable	Not Applicable	Not Applicable	Not Applicable
871	1	1	0	2	40-49	Rejected for Living Donation (Failed Living Donor)	Donor Related - Psychosocial	Lost to follow-up	Not Applicable	Not Applicable	Not Applicable	Not Applicable	Not Applicable	Not Applicable	Unknown	Not Applicable
872	3	1	1	0	22-29	Rejected for Living Donation (Failed Living Donor)	Donor Related - Medical	Metabolic Profile - Hypertension and Obesity	Not Applicable	34.6	Not Applicable	Not Applicable	Not Applicable	Not Applicable	Not Applicable	Not Applicable
873	1	1	1	1	22-29	Rejected for Living Donation (Failed Living Donor)	Donor Related - Medical	Metabolic Profile - Obese Class II (BMI 35-39)	Not Applicable	35	Not Applicable	Not Applicable	Not Applicable	Not Applicable	Not Applicable	Not Applicable
874	0	0	1	0	50-59	Rejected for Living Donation (Failed Living Donor)	Donor Related - Medical	Metabolic Profile - Obese Class I (BMI 30-34)	Not Applicable	30.4	Not Applicable	Not Applicable	Not Applicable	Not Applicable	Not Applicable	Not Applicable
875	0	0	1	1	50-59	Rejected for Living Donation (Failed Living Donor)	Donor Related - Medical	Hypertension	Not Applicable	Not Applicable	Not Applicable	Not Applicable	Not Applicable	Not Applicable	Unknown	Not Applicable
876	1	1	1	0	50-59	Rejected for Living Donation (Failed Living Donor)	Donor Related - Medical	Metabolic Profile - Obese Class II (BMI 35-39)	Not Applicable	35	Not Applicable	Not Applicable	Not Applicable	Not Applicable	Not Applicable	Not Applicable
877	1	1	1	0	40-49	Accepted for Living Donation - Ultimately Did Not Donate	Donor Related - Psychosocial	Withdrew Voluntarily	Not Applicable	Not Applicable	Not Applicable	Not Applicable	Not Applicable	Not Applicable	Known - Specify	Donor changed mind - work commitments prevented regular follow-up
878	3	1	0	0	30-39	Rejected for Living Donation (Failed Living Donor)	Donor-Recipient Related	Immunological - ABO Incompatibility	Not Applicable	Not Applicable	Not Applicable	Not Applicable	Not Applicable	Not Applicable	Not Applicable	Not Applicable
879	0	0	1	0	40-49	Rejected for Living Donation (Failed Living Donor)	Donor-Recipient Related	Immunological - ABO Incompatibility	Not Applicable	Not Applicable	Not Applicable	Not Applicable	Not Applicable	Not Applicable	Not Applicable	Not Applicable
880	1	1	0	2	30-39	Accepted for Living Donation - Ultimately Did Not Donate	Recipient Related	Transplant Candidate Medically Ineligible	Not Applicable	Not Applicable	Not Applicable	Not Applicable	Not Applicable	Not Applicable	Not Applicable	Not Applicable
881	1	1	1	0	22-29	Rejected for Living Donation (Failed Living Donor)	Donor Related - Medical	Metabolic Profile - Obese Class II (BMI 35-39)	Not Applicable	36.5	Not Applicable	Not Applicable	Not Applicable	Not Applicable	Not Applicable	Not Applicable
882	1	1	1	1	50-59	Rejected for Living Donation (Failed Living Donor)	Donor Related - Medical	Metabolic Syndrome	Not Applicable	32	Not Applicable	Not Applicable	Not Applicable	Not Applicable	Not Applicable	Not Applicable
883	1	1	1	0	30-39	Accepted for Living Donation - Ultimately Did Not Donate	Recipient Related	Alternate Donation Received - From Deceased Donor (Erroneously)	Not Applicable	30.7	Not Applicable	Not Applicable	Not Applicable	Not Applicable	Not Applicable	Not Applicable
884	1	1	0	0	40-49	Accepted for Living Donation - Ultimately Did Not Donate	Donor Related - Psychosocial	Withdrew Voluntarily	Not Applicable	Not Applicable	Not Applicable	Not Applicable	Not Applicable	Not Applicable	Known - Specify	Donor changed mind - no specific reason
885	1	1	0	0	30-39	Rejected for Living Donation (Failed Living Donor)	Donor Related - Medical	Hypertension	Not Applicable	Not Applicable	Not Applicable	Not Applicable	Not Applicable	Not Applicable	Not Applicable	Not Applicable
886	1	1	0	0	50-59	Rejected for Living Donation (Failed Living Donor)	Donor Related - Medical	Hypertension	Nephrolithiasis	Not Applicable	Not Applicable	Not Applicable	Not Applicable	Not Applicable	Not Applicable	Not Applicable
887	1	1	1	1	30-39	Rejected for Living Donation (Failed Living Donor)	Donor Related - Psychosocial	Lost to follow-up	Not Applicable	Not Applicable	Not Applicable	Not Applicable	Not Applicable	Not Applicable	Known - Specify	Donor-recipient pair transferred to private sector
888	0	0	1	0	22-29	Rejected for Living Donation (Failed Living Donor)	Donor-Recipient Related	Immunological - ABO Incompatibility	Not Applicable	Not Applicable	Not Applicable	Not Applicable	Not Applicable	Not Applicable	Not Applicable	Not Applicable
889	0	0	0	1	40-49	Rejected for Living Donation (Failed Living Donor)	Donor Related - Psychosocial	Lost to follow-up	Not Applicable	Not Applicable	Not Applicable	Not Applicable	Not Applicable	Not Applicable	Known - Specify	Donor relocated - moved to different province
890	1	1	1	0	40-49	Rejected for Living Donation (Failed Living Donor)	Donor Related - Medical	Metabolic Profile - Hypertension and Obesity	Not Applicable	34.3	Not Applicable	Not Applicable	Not Applicable	Not Applicable	Not Applicable	Not Applicable
891	1	1	0	0	22-29	Rejected for Living Donation (Failed Living Donor)	Donor-Recipient Related	Immunological - ABO Incompatibility	Not Applicable	Not Applicable	Not Applicable	Not Applicable	Not Applicable	Not Applicable	Not Applicable	Not Applicable
892	2	1	1	0	40-49	Rejected for Living Donation (Failed Living Donor)	Donor-Recipient Related	Immunological - ABO Incompatibility	Not Applicable	Not Applicable	Not Applicable	Not Applicable	Not Applicable	Not Applicable	Not Applicable	Not Applicable
893	1	1	1	0	40-49	Rejected for Living Donation (Failed Living Donor)	Donor-Recipient Related	Immunological - ABO Incompatibility	Not Applicable	Not Applicable	Not Applicable	Not Applicable	Not Applicable	Not Applicable	Not Applicable	Not Applicable
894	1	1	0	3	40-49	Accepted for Living Donation - Ultimately Did Not Donate	Recipient Related	Alternate Donation Received - From Deceased Donor (Erroneously)	Not Applicable	Not Applicable	Not Applicable	Not Applicable	Not Applicable	Not Applicable	Not Applicable	Not Applicable
895	3	1	0	0	30-39	Rejected for Living Donation (Failed Living Donor)	Donor Related - Psychosocial	Lost to follow-up	Not Applicable	Not Applicable	Not Applicable	Not Applicable	Not Applicable	Not Applicable	Unknown	Not Applicable
896	0	0	0	0	40-49	Rejected for Living Donation (Failed Living Donor)	Donor-Recipient Related	Immunological - Positive Cytotoxic Antibody Cross-match	Not Applicable	Not Applicable	Not Applicable	Not Applicable	Not Applicable	Not Applicable	Not Applicable	Not Applicable
897	1	1	1	0	30-39	Rejected for Living Donation (Failed Living Donor)	Donor Related - Medical	Virology and Infection Screen - HIV	Not Applicable	Not Applicable	Not Applicable	Not Applicable	Not Applicable	Not Applicable	Not Applicable	Not Applicable
898	0	0	1	0	60-65	Rejected for Living Donation (Failed Living Donor)	Donor Related - Medical	Metabolic Profile - Hypertension and Obesity	Not Applicable	30	Not Applicable	Not Applicable	Not Applicable	Not Applicable	Not Applicable	Not Applicable
899	0	0	0	0	60-65	Rejected for Living Donation (Failed Living Donor)	Donor Related - Medical	Metabolic Profile - Hypertension and Obesity	Not Applicable	44	Not Applicable	Not Applicable	Not Applicable	Not Applicable	Not Applicable	Not Applicable
900	1	1	1	3	22-29	Accepted for Living Donation - Ultimately Did Not Donate	Recipient Related	Alternate Donation Received - From Alternate Living Donor	Not Applicable	Not Applicable	Not Applicable	Not Applicable	Not Applicable	Not Applicable	Not Applicable	Not Applicable
901	2	1	0	3	50-59	Accepted for Living Donation - Ultimately Did Not Donate	Recipient Related	Alternate Donation Received - From Alternate Living Donor	Not Applicable	Not Applicable	Not Applicable	Not Applicable	Not Applicable	Not Applicable	Not Applicable	Not Applicable
902	1	1	1	0	30-39	Rejected for Living Donation (Failed Living Donor)	Donor-Recipient Related	Immunological - ABO Incompatibility	Not Applicable	Not Applicable	Not Applicable	Not Applicable	Not Applicable	Not Applicable	Not Applicable	Not Applicable
903	3	1	0	0	40-49	Rejected for Living Donation (Failed Living Donor)	Donor Related - Medical	Hypertension	Polysubstance Abuse - Ethanol, Illicit drugs	Not Applicable	Not Applicable	Not Applicable	Not Applicable	Not Applicable	Not Applicable	Not Applicable
904	1	1	0	0	22-29	Accepted for Living Donation - Ultimately Did Not Donate	Donor Related - Psychosocial	Withdrew Voluntarily	Not Applicable	Not Applicable	Not Applicable	Not Applicable	Not Applicable	Not Applicable	Known - Specify	Donor changed mind - no specific reason
905	0	0	0	1	30-39	Accepted for Living Donation - Ultimately Did Not Donate	Donor Related - Psychosocial	Withdrew Voluntarily	Not Applicable	Not Applicable	Not Applicable	Not Applicable	Not Applicable	Not Applicable	Known - Specify	Donor changed mind - no specific reason
906	1	1	1	0	30-39	Rejected for Living Donation (Failed Living Donor)	Donor Related - Medical	Recurrent UTIs	Lost to follow-up	Not Applicable	Not Applicable	Not Applicable	Not Applicable	Not Applicable	Known - Specify	Domicile > 100km away
907	1	1	1	0	22-29	Accepted for Living Donation - Ultimately Did Not Donate	Donor Related - Psychosocial	Withdrew Voluntarily	Not Applicable	Not Applicable	Not Applicable	Not Applicable	Not Applicable	Not Applicable	Known - Specify	Donor changed mind - no specific reason
908	1	1	1	1	22-29	Rejected for Living Donation (Failed Living Donor)	Donor Related - Psychosocial	Lost to follow-up	Not Applicable	Not Applicable	Not Applicable	Not Applicable	Not Applicable	Not Applicable	Unknown	Not Applicable
909	1	1	0	2	18-21	Rejected for Living Donation (Failed Living Donor)	Donor Related - Psychosocial	Lost to follow-up	Not Applicable	Not Applicable	Not Applicable	Not Applicable	Not Applicable	Not Applicable	Unknown	Not Applicable
910	1	1	1	1	30-39	Rejected for Living Donation (Failed Living Donor)	Donor Related - Psychosocial	Lost to follow-up	Not Applicable	Not Applicable	Not Applicable	Not Applicable	Not Applicable	Not Applicable	Unknown	Not Applicable

## Sheet: Database accepted vs rejected
	Workup outcome	Ethnicity	Reason for failed donation	Clinical / other contraindication	Clinical CI vs no CI or non-clinical CI	Withdrew / did not withdraw	Specific exclusion criterion	Miscellaneous criterion	Obesity category	HIV status	ABO compatibility	HLA crossmatch	Hypertension / abnormality of renal function	Abnormal eGFR/ Cr Cl only	Proteinuria / none	Hypertension / normotension
1	0	1		No contraindication	Non- or no clinical CI	Did not withdraw			1	0	0	1	Other	Other	Other	Normotensive
2	0	3		No contraindication	Non- or no clinical CI	Did not withdraw			1	0	0	1	Other	Other	Other	Normotensive
3	0	1		No contraindication	Non- or no clinical CI	Did not withdraw			1	0	0	1	Other	Other	Other	Normotensive
4	0	0		No contraindication	Non- or no clinical CI	Did not withdraw			1	0	0	1	Other	Other	Other	Normotensive
5	0	1		No contraindication	Non- or no clinical CI	Did not withdraw			1	0	0	1	Other	Other	Other	Normotensive
6	0	1		No contraindication	Non- or no clinical CI	Did not withdraw			1	0	0	1	Other	Other	Other	Normotensive
7	0	1		No contraindication	Non- or no clinical CI	Did not withdraw			1	0	0	1	Other	Other	Other	Normotensive
8	0	0		No contraindication	Non- or no clinical CI	Did not withdraw			1	0	0	1	Other	Other	Other	Normotensive
9	0	1		No contraindication	Non- or no clinical CI	Did not withdraw			1	0	0	1	Other	Other	Other	Normotensive
10	0	1		No contraindication	Non- or no clinical CI	Did not withdraw			1	0	0	1	Other	Other	Other	Normotensive
11	0	0		No contraindication	Non- or no clinical CI	Did not withdraw			1	0	0	1	Other	Other	Other	Normotensive
12	0	1		No contraindication	Non- or no clinical CI	Did not withdraw			1	0	0	1	Other	Other	Other	Normotensive
13	0	1		No contraindication	Non- or no clinical CI	Did not withdraw			1	0	0	1	Other	Other	Other	Normotensive
14	0	1		No contraindication	Non- or no clinical CI	Did not withdraw			1	0	0	1	Other	Other	Other	Normotensive
15	0	1		No contraindication	Non- or no clinical CI	Did not withdraw			1	0	0	1	Other	Other	Other	Normotensive
16	0	1		No contraindication	Non- or no clinical CI	Did not withdraw			1	0	0	1	Other	Other	Other	Normotensive
17	0	1		No contraindication	Non- or no clinical CI	Did not withdraw			1	0	0	1	Other	Other	Other	Normotensive
18	0	1		No contraindication	Non- or no clinical CI	Did not withdraw			1	0	0	1	Other	Other	Other	Normotensive
19	0	1		No contraindication	Non- or no clinical CI	Did not withdraw			1	0	0	1	Other	Other	Other	Normotensive
20	0	1		No contraindication	Non- or no clinical CI	Did not withdraw			1	0	0	1	Other	Other	Other	Normotensive
21	0	1		No contraindication	Non- or no clinical CI	Did not withdraw			1	0	0	1	Other	Other	Other	Normotensive
22	0	1		No contraindication	Non- or no clinical CI	Did not withdraw			1	0	0	1	Other	Other	Other	Normotensive
23	0	1		No contraindication	Non- or no clinical CI	Did not withdraw			1	0	0	1	Other	Other	Other	Normotensive
24	0	3		No contraindication	Non- or no clinical CI	Did not withdraw			1	0	0	1	Other	Other	Other	Normotensive
25	0	1		No contraindication	Non- or no clinical CI	Did not withdraw			1	0	0	1	Other	Other	Other	Normotensive
26	0	1		No contraindication	Non- or no clinical CI	Did not withdraw			1	0	0	1	Other	Other	Other	Normotensive
27	0	1		No contraindication	Non- or no clinical CI	Did not withdraw			1	0	0	1	Other	Other	Other	Normotensive
28	0	1		No contraindication	Non- or no clinical CI	Did not withdraw			1	0	0	1	Other	Other	Other	Normotensive
29	0	1		No contraindication	Non- or no clinical CI	Did not withdraw			1	0	0	1	Other	Other	Other	Normotensive
30	0	1		No contraindication	Non- or no clinical CI	Did not withdraw			1	0	0	1	Other	Other	Other	Normotensive
31	0	1		No contraindication	Non- or no clinical CI	Did not withdraw			1	0	0	1	Other	Other	Other	Normotensive
32	0	1		No contraindication	Non- or no clinical CI	Did not withdraw			1	0	0	1	Other	Other	Other	Normotensive
33	0	1		No contraindication	Non- or no clinical CI	Did not withdraw			1	0	0	1	Other	Other	Other	Normotensive
34	0	1		No contraindication	Non- or no clinical CI	Did not withdraw			1	0	0	1	Other	Other	Other	Normotensive
35	0	1		No contraindication	Non- or no clinical CI	Did not withdraw			1	0	0	1	Other	Other	Other	Normotensive
36	0	1		No contraindication	Non- or no clinical CI	Did not withdraw			1	0	0	1	Other	Other	Other	Normotensive
37	0	3		No contraindication	Non- or no clinical CI	Did not withdraw			1	0	0	1	Other	Other	Other	Normotensive
38	0	1		No contraindication	Non- or no clinical CI	Did not withdraw			1	0	0	1	Other	Other	Other	Normotensive
39	0	1		No contraindication	Non- or no clinical CI	Did not withdraw			1	0	0	1	Other	Other	Other	Normotensive
40	0	1		No contraindication	Non- or no clinical CI	Did not withdraw			1	0	0	1	Other	Other	Other	Normotensive
41	0	1		No contraindication	Non- or no clinical CI	Did not withdraw			1	0	0	1	Other	Other	Other	Normotensive
42	0	3		No contraindication	Non- or no clinical CI	Did not withdraw			1	0	0	1	Other	Other	Other	Normotensive
43	0	1		No contraindication	Non- or no clinical CI	Did not withdraw			1	0	0	1	Other	Other	Other	Normotensive
44	0	1		No contraindication	Non- or no clinical CI	Did not withdraw			1	0	0	1	Other	Other	Other	Normotensive
45	0	1		No contraindication	Non- or no clinical CI	Did not withdraw			1	0	0	1	Other	Other	Other	Normotensive
46	0	1		No contraindication	Non- or no clinical CI	Did not withdraw			1	0	0	1	Other	Other	Other	Normotensive
47	0	3		No contraindication	Non- or no clinical CI	Did not withdraw			1	0	0	1	Other	Other	Other	Normotensive
48	0	1		No contraindication	Non- or no clinical CI	Did not withdraw			1	0	0	1	Other	Other	Other	Normotensive
49	0	1		No contraindication	Non- or no clinical CI	Did not withdraw			1	0	0	1	Other	Other	Other	Normotensive
50	0	1		No contraindication	Non- or no clinical CI	Did not withdraw			1	0	0	1	Other	Other	Other	Normotensive
51	0	1		No contraindication	Non- or no clinical CI	Did not withdraw			1	0	0	1	Other	Other	Other	Normotensive
52	0	0		No contraindication	Non- or no clinical CI	Did not withdraw			1	0	0	1	Other	Other	Other	Normotensive
53	0	1		No contraindication	Non- or no clinical CI	Did not withdraw			1	0	0	1	Other	Other	Other	Normotensive
54	0	1		No contraindication	Non- or no clinical CI	Did not withdraw			1	0	0	1	Other	Other	Other	Normotensive
55	0	1		No contraindication	Non- or no clinical CI	Did not withdraw			1	0	0	1	Other	Other	Other	Normotensive
56	0	1		No contraindication	Non- or no clinical CI	Did not withdraw			1	0	0	1	Other	Other	Other	Normotensive
57	0	1		No contraindication	Non- or no clinical CI	Did not withdraw			1	0	0	1	Other	Other	Other	Normotensive
58	0	1		No contraindication	Non- or no clinical CI	Did not withdraw			1	0	0	1	Other	Other	Other	Normotensive
59	0	1		No contraindication	Non- or no clinical CI	Did not withdraw			1	0	0	1	Other	Other	Other	Normotensive
60	0	1		No contraindication	Non- or no clinical CI	Did not withdraw			1	0	0	1	Other	Other	Other	Normotensive
61	0	1		No contraindication	Non- or no clinical CI	Did not withdraw			1	0	0	1	Other	Other	Other	Normotensive
62	0	1		No contraindication	Non- or no clinical CI	Did not withdraw			1	0	0	1	Other	Other	Other	Normotensive
63	0	1		No contraindication	Non- or no clinical CI	Did not withdraw			1	0	0	1	Other	Other	Other	Normotensive
64	0	0		No contraindication	Non- or no clinical CI	Did not withdraw			1	0	0	1	Other	Other	Other	Normotensive
65	0	3		No contraindication	Non- or no clinical CI	Did not withdraw			1	0	0	1	Other	Other	Other	Normotensive
66	0	1		No contraindication	Non- or no clinical CI	Did not withdraw			1	0	0	1	Other	Other	Other	Normotensive
67	0	1		No contraindication	Non- or no clinical CI	Did not withdraw			1	0	0	1	Other	Other	Other	Normotensive
68	0	1		No contraindication	Non- or no clinical CI	Did not withdraw			1	0	0	1	Other	Other	Other	Normotensive
69	0	1		No contraindication	Non- or no clinical CI	Did not withdraw			1	0	0	1	Other	Other	Other	Normotensive
70	0	1		No contraindication	Non- or no clinical CI	Did not withdraw			1	0	0	1	Other	Other	Other	Normotensive
71	0	1		No contraindication	Non- or no clinical CI	Did not withdraw			1	0	0	1	Other	Other	Other	Normotensive
72	0	0		No contraindication	Non- or no clinical CI	Did not withdraw			1	0	0	1	Other	Other	Other	Normotensive
73	0	1		No contraindication	Non- or no clinical CI	Did not withdraw			1	0	0	1	Other	Other	Other	Normotensive
74	0	1		No contraindication	Non- or no clinical CI	Did not withdraw			1	0	0	1	Other	Other	Other	Normotensive
75	0	1		No contraindication	Non- or no clinical CI	Did not withdraw			1	0	0	1	Other	Other	Other	Normotensive
76	0	1		No contraindication	Non- or no clinical CI	Did not withdraw			1	0	0	1	Other	Other	Other	Normotensive
77	0	1		No contraindication	Non- or no clinical CI	Did not withdraw			1	0	0	1	Other	Other	Other	Normotensive
78	0	1		No contraindication	Non- or no clinical CI	Did not withdraw			1	0	0	1	Other	Other	Other	Normotensive
79	0	1		No contraindication	Non- or no clinical CI	Did not withdraw			1	0	0	1	Other	Other	Other	Normotensive
80	0	3		No contraindication	Non- or no clinical CI	Did not withdraw			1	0	0	1	Other	Other	Other	Normotensive
81	0	1		No contraindication	Non- or no clinical CI	Did not withdraw			1	0	0	1	Other	Other	Other	Normotensive
82	0	1		No contraindication	Non- or no clinical CI	Did not withdraw			1	0	0	1	Other	Other	Other	Normotensive
83	0	1		No contraindication	Non- or no clinical CI	Did not withdraw			1	0	0	1	Other	Other	Other	Normotensive
84	0	1		No contraindication	Non- or no clinical CI	Did not withdraw			1	0	0	1	Other	Other	Other	Normotensive
85	0	1		No contraindication	Non- or no clinical CI	Did not withdraw			1	0	0	1	Other	Other	Other	Normotensive
86	0	1		No contraindication	Non- or no clinical CI	Did not withdraw			1	0	0	1	Other	Other	Other	Normotensive
87	0	1		No contraindication	Non- or no clinical CI	Did not withdraw			1	0	0	1	Other	Other	Other	Normotensive
88	0	1		No contraindication	Non- or no clinical CI	Did not withdraw			1	0	0	1	Other	Other	Other	Normotensive
89	0	1		No contraindication	Non- or no clinical CI	Did not withdraw			1	0	0	1	Other	Other	Other	Normotensive
90	0	0		No contraindication	Non- or no clinical CI	Did not withdraw			1	0	0	1	Other	Other	Other	Normotensive
91	0	1		No contraindication	Non- or no clinical CI	Did not withdraw			1	0	0	1	Other	Other	Other	Normotensive
92	0	3		No contraindication	Non- or no clinical CI	Did not withdraw			1	0	0	1	Other	Other	Other	Normotensive
93	0	0		No contraindication	Non- or no clinical CI	Did not withdraw			1	0	0	1	Other	Other	Other	Normotensive
94	0	1		No contraindication	Non- or no clinical CI	Did not withdraw			1	0	0	1	Other	Other	Other	Normotensive
95	0	1		No contraindication	Non- or no clinical CI	Did not withdraw			1	0	0	1	Other	Other	Other	Normotensive
96	0	1		No contraindication	Non- or no clinical CI	Did not withdraw			1	0	0	1	Other	Other	Other	Normotensive
97	0	3		No contraindication	Non- or no clinical CI	Did not withdraw			1	0	0	1	Other	Other	Other	Normotensive
98	0	0		No contraindication	Non- or no clinical CI	Did not withdraw			1	0	0	1	Other	Other	Other	Normotensive
99	0	1		No contraindication	Non- or no clinical CI	Did not withdraw			1	0	0	1	Other	Other	Other	Normotensive
100	0	1		No contraindication	Non- or no clinical CI	Did not withdraw			1	0	0	1	Other	Other	Other	Normotensive
101	0	1		No contraindication	Non- or no clinical CI	Did not withdraw			1	0	0	1	Other	Other	Other	Normotensive
102	0	0		No contraindication	Non- or no clinical CI	Did not withdraw			1	0	0	1	Other	Other	Other	Normotensive
103	0	1		No contraindication	Non- or no clinical CI	Did not withdraw			1	0	0	1	Other	Other	Other	Normotensive
104	0	1		No contraindication	Non- or no clinical CI	Did not withdraw			1	0	0	1	Other	Other	Other	Normotensive
105	0	1		No contraindication	Non- or no clinical CI	Did not withdraw			1	0	0	1	Other	Other	Other	Normotensive
106	0	3		No contraindication	Non- or no clinical CI	Did not withdraw			1	0	0	1	Other	Other	Other	Normotensive
107	0	1		No contraindication	Non- or no clinical CI	Did not withdraw			1	0	0	1	Other	Other	Other	Normotensive
108	0	3		No contraindication	Non- or no clinical CI	Did not withdraw			1	0	0	1	Other	Other	Other	Normotensive
109	0	0		No contraindication	Non- or no clinical CI	Did not withdraw			1	0	0	1	Other	Other	Other	Normotensive
110	0	1		No contraindication	Non- or no clinical CI	Did not withdraw			1	0	0	1	Other	Other	Other	Normotensive
111	0	1		No contraindication	Non- or no clinical CI	Did not withdraw			1	0	0	1	Other	Other	Other	Normotensive
112	0	1		No contraindication	Non- or no clinical CI	Did not withdraw			1	0	0	1	Other	Other	Other	Normotensive
113	0	1		No contraindication	Non- or no clinical CI	Did not withdraw			1	0	0	1	Other	Other	Other	Normotensive
114	0	0		No contraindication	Non- or no clinical CI	Did not withdraw			1	0	0	1	Other	Other	Other	Normotensive
115	0	1		No contraindication	Non- or no clinical CI	Did not withdraw			1	0	0	1	Other	Other	Other	Normotensive
116	0	1		No contraindication	Non- or no clinical CI	Did not withdraw			1	0	0	1	Other	Other	Other	Normotensive
117	0	1		No contraindication	Non- or no clinical CI	Did not withdraw			1	0	0	1	Other	Other	Other	Normotensive
118	0	0		No contraindication	Non- or no clinical CI	Did not withdraw			1	0	0	1	Other	Other	Other	Normotensive
119	0	1		No contraindication	Non- or no clinical CI	Did not withdraw			1	0	0	1	Other	Other	Other	Normotensive
120	0	1		No contraindication	Non- or no clinical CI	Did not withdraw			1	0	0	1	Other	Other	Other	Normotensive
121	0	1		No contraindication	Non- or no clinical CI	Did not withdraw			1	0	0	1	Other	Other	Other	Normotensive
122	0	1		No contraindication	Non- or no clinical CI	Did not withdraw			1	0	0	1	Other	Other	Other	Normotensive
123	0	0		No contraindication	Non- or no clinical CI	Did not withdraw			1	0	0	1	Other	Other	Other	Normotensive
124	0	1		No contraindication	Non- or no clinical CI	Did not withdraw			1	0	0	1	Other	Other	Other	Normotensive
125	0	1		No contraindication	Non- or no clinical CI	Did not withdraw			1	0	0	1	Other	Other	Other	Normotensive
126	0	0		No contraindication	Non- or no clinical CI	Did not withdraw			1	0	0	1	Other	Other	Other	Normotensive
127	0	3		No contraindication	Non- or no clinical CI	Did not withdraw			1	0	0	1	Other	Other	Other	Normotensive
128	0	1		No contraindication	Non- or no clinical CI	Did not withdraw			1	0	0	1	Other	Other	Other	Normotensive
129	0	0		No contraindication	Non- or no clinical CI	Did not withdraw			1	0	0	1	Other	Other	Other	Normotensive
130	0	0		No contraindication	Non- or no clinical CI	Did not withdraw			1	0	0	1	Other	Other	Other	Normotensive
131	0	1		No contraindication	Non- or no clinical CI	Did not withdraw			1	0	0	1	Other	Other	Other	Normotensive
132	0	1		No contraindication	Non- or no clinical CI	Did not withdraw			1	0	0	1	Other	Other	Other	Normotensive
133	0	0		No contraindication	Non- or no clinical CI	Did not withdraw			1	0	0	1	Other	Other	Other	Normotensive
134	0	1		No contraindication	Non- or no clinical CI	Did not withdraw			1	0	0	1	Other	Other	Other	Normotensive
135	0	1		No contraindication	Non- or no clinical CI	Did not withdraw			1	0	0	1	Other	Other	Other	Normotensive
136	0	1		No contraindication	Non- or no clinical CI	Did not withdraw			1	0	0	1	Other	Other	Other	Normotensive
137	0	1		No contraindication	Non- or no clinical CI	Did not withdraw			1	0	0	1	Other	Other	Other	Normotensive
138	0	1		No contraindication	Non- or no clinical CI	Did not withdraw			1	0	0	1	Other	Other	Other	Normotensive
139	0	0		No contraindication	Non- or no clinical CI	Did not withdraw			1	0	0	1	Other	Other	Other	Normotensive
140	0	1		No contraindication	Non- or no clinical CI	Did not withdraw			1	0	0	1	Other	Other	Other	Normotensive
141	0	3		No contraindication	Non- or no clinical CI	Did not withdraw			1	0	0	1	Other	Other	Other	Normotensive
142	0	1		No contraindication	Non- or no clinical CI	Did not withdraw			1	0	0	1	Other	Other	Other	Normotensive
143	0	0		No contraindication	Non- or no clinical CI	Did not withdraw			1	0	0	1	Other	Other	Other	Normotensive
144	0	1		No contraindication	Non- or no clinical CI	Did not withdraw			1	0	0	1	Other	Other	Other	Normotensive
145	0	1		No contraindication	Non- or no clinical CI	Did not withdraw			1	0	0	1	Other	Other	Other	Normotensive
146	0	1		No contraindication	Non- or no clinical CI	Did not withdraw			1	0	0	1	Other	Other	Other	Normotensive
147	0	1		No contraindication	Non- or no clinical CI	Did not withdraw			1	0	0	1	Other	Other	Other	Normotensive
148	0	3		No contraindication	Non- or no clinical CI	Did not withdraw			1	0	0	1	Other	Other	Other	Normotensive
149	0	1		No contraindication	Non- or no clinical CI	Did not withdraw			1	0	0	1	Other	Other	Other	Normotensive
150	0	0		No contraindication	Non- or no clinical CI	Did not withdraw			1	0	0	1	Other	Other	Other	Normotensive
151	0	1		No contraindication	Non- or no clinical CI	Did not withdraw			1	0	0	1	Other	Other	Other	Normotensive
152	0	1		No contraindication	Non- or no clinical CI	Did not withdraw			1	0	0	1	Other	Other	Other	Normotensive
153	0	3		No contraindication	Non- or no clinical CI	Did not withdraw			1	0	0	1	Other	Other	Other	Normotensive
154	0	1		No contraindication	Non- or no clinical CI	Did not withdraw			1	0	0	1	Other	Other	Other	Normotensive
155	0	1		No contraindication	Non- or no clinical CI	Did not withdraw			1	0	0	1	Other	Other	Other	Normotensive
156	0	1		No contraindication	Non- or no clinical CI	Did not withdraw			1	0	0	1	Other	Other	Other	Normotensive
157	0	0		No contraindication	Non- or no clinical CI	Did not withdraw			1	0	0	1	Other	Other	Other	Normotensive
158	0	3		No contraindication	Non- or no clinical CI	Did not withdraw			1	0	0	1	Other	Other	Other	Normotensive
159	0	0		No contraindication	Non- or no clinical CI	Did not withdraw			1	0	0	1	Other	Other	Other	Normotensive
160	0	1		No contraindication	Non- or no clinical CI	Did not withdraw			1	0	0	1	Other	Other	Other	Normotensive
161	0	3		No contraindication	Non- or no clinical CI	Did not withdraw			1	0	0	1	Other	Other	Other	Normotensive
162	0	3		No contraindication	Non- or no clinical CI	Did not withdraw			1	0	0	1	Other	Other	Other	Normotensive
163	0	1		No contraindication	Non- or no clinical CI	Did not withdraw			1	0	0	1	Other	Other	Other	Normotensive
164	0	1		No contraindication	Non- or no clinical CI	Did not withdraw			1	0	0	1	Other	Other	Other	Normotensive
165	0	1		No contraindication	Non- or no clinical CI	Did not withdraw			1	0	0	1	Other	Other	Other	Normotensive
166	0	0		No contraindication	Non- or no clinical CI	Did not withdraw			1	0	0	1	Other	Other	Other	Normotensive
167	0	0		No contraindication	Non- or no clinical CI	Did not withdraw			1	0	0	1	Other	Other	Other	Normotensive
168	0	1		No contraindication	Non- or no clinical CI	Did not withdraw			1	0	0	1	Other	Other	Other	Normotensive
169	0	1		No contraindication	Non- or no clinical CI	Did not withdraw			1	0	0	1	Other	Other	Other	Normotensive
170	0	0		No contraindication	Non- or no clinical CI	Did not withdraw			1	0	0	1	Other	Other	Other	Normotensive
171	0	1		No contraindication	Non- or no clinical CI	Did not withdraw			1	0	0	1	Other	Other	Other	Normotensive
172	0	2		No contraindication	Non- or no clinical CI	Did not withdraw			1	0	0	1	Other	Other	Other	Normotensive
173	0	0		No contraindication	Non- or no clinical CI	Did not withdraw			1	0	0	1	Other	Other	Other	Normotensive
174	0	0		No contraindication	Non- or no clinical CI	Did not withdraw			1	0	0	1	Other	Other	Other	Normotensive
175	0	0		No contraindication	Non- or no clinical CI	Did not withdraw			1	0	0	1	Other	Other	Other	Normotensive
176	0	1		No contraindication	Non- or no clinical CI	Did not withdraw			1	0	0	1	Other	Other	Other	Normotensive
177	0	0		No contraindication	Non- or no clinical CI	Did not withdraw			1	0	0	1	Other	Other	Other	Normotensive
178	0	0		No contraindication	Non- or no clinical CI	Did not withdraw			1	0	0	1	Other	Other	Other	Normotensive
179	0	3		No contraindication	Non- or no clinical CI	Did not withdraw			1	0	0	1	Other	Other	Other	Normotensive
180	0	3		No contraindication	Non- or no clinical CI	Did not withdraw			1	0	0	1	Other	Other	Other	Normotensive
181	0	2		No contraindication	Non- or no clinical CI	Did not withdraw			1	0	0	1	Other	Other	Other	Normotensive
182	0	0		No contraindication	Non- or no clinical CI	Did not withdraw			1	0	0	1	Other	Other	Other	Normotensive
183	0	1		No contraindication	Non- or no clinical CI	Did not withdraw			1	0	0	1	Other	Other	Other	Normotensive
184	0	0		No contraindication	Non- or no clinical CI	Did not withdraw			1	0	0	1	Other	Other	Other	Normotensive
185	0	1		No contraindication	Non- or no clinical CI	Did not withdraw			1	0	0	1	Other	Other	Other	Normotensive
186	0	0		No contraindication	Non- or no clinical CI	Did not withdraw			1	0	0	1	Other	Other	Other	Normotensive
187	0	1		No contraindication	Non- or no clinical CI	Did not withdraw			1	0	0	1	Other	Other	Other	Normotensive
188	0	0		No contraindication	Non- or no clinical CI	Did not withdraw			1	0	0	1	Other	Other	Other	Normotensive
189	0	1		No contraindication	Non- or no clinical CI	Did not withdraw			1	0	0	1	Other	Other	Other	Normotensive
190	0	1		No contraindication	Non- or no clinical CI	Did not withdraw			1	0	0	1	Other	Other	Other	Normotensive
191	0	0		No contraindication	Non- or no clinical CI	Did not withdraw			1	0	0	1	Other	Other	Other	Normotensive
192	0	1		No contraindication	Non- or no clinical CI	Did not withdraw			1	0	0	1	Other	Other	Other	Normotensive
193	0	1		No contraindication	Non- or no clinical CI	Did not withdraw			1	0	0	1	Other	Other	Other	Normotensive
194	0	0		No contraindication	Non- or no clinical CI	Did not withdraw			1	0	0	1	Other	Other	Other	Normotensive
195	0	2		No contraindication	Non- or no clinical CI	Did not withdraw			1	0	0	1	Other	Other	Other	Normotensive
196	0	0		No contraindication	Non- or no clinical CI	Did not withdraw			1	0	0	1	Other	Other	Other	Normotensive
197	0	0		No contraindication	Non- or no clinical CI	Did not withdraw			1	0	0	1	Other	Other	Other	Normotensive
198	0	1		No contraindication	Non- or no clinical CI	Did not withdraw			1	0	0	1	Other	Other	Other	Normotensive
199	0	1		No contraindication	Non- or no clinical CI	Did not withdraw			1	0	0	1	Other	Other	Other	Normotensive
200	0	0		No contraindication	Non- or no clinical CI	Did not withdraw			1	0	0	1	Other	Other	Other	Normotensive
201	0	0		No contraindication	Non- or no clinical CI	Did not withdraw			1	0	0	1	Other	Other	Other	Normotensive
202	0	2		No contraindication	Non- or no clinical CI	Did not withdraw			1	0	0	1	Other	Other	Other	Normotensive
203	0	2		No contraindication	Non- or no clinical CI	Did not withdraw			1	0	0	1	Other	Other	Other	Normotensive
204	0	0		No contraindication	Non- or no clinical CI	Did not withdraw			1	0	0	1	Other	Other	Other	Normotensive
205	0	0		No contraindication	Non- or no clinical CI	Did not withdraw			1	0	0	1	Other	Other	Other	Normotensive
206	0	1		No contraindication	Non- or no clinical CI	Did not withdraw			1	0	0	1	Other	Other	Other	Normotensive
207	0	0		No contraindication	Non- or no clinical CI	Did not withdraw			1	0	0	1	Other	Other	Other	Normotensive
208	0	2		No contraindication	Non- or no clinical CI	Did not withdraw			1	0	0	1	Other	Other	Other	Normotensive
209	0	2		No contraindication	Non- or no clinical CI	Did not withdraw			1	0	0	1	Other	Other	Other	Normotensive
210	0	1		No contraindication	Non- or no clinical CI	Did not withdraw			1	0	0	1	Other	Other	Other	Normotensive
211	0	0		No contraindication	Non- or no clinical CI	Did not withdraw			1	0	0	1	Other	Other	Other	Normotensive
212	0	0		No contraindication	Non- or no clinical CI	Did not withdraw			1	0	0	1	Other	Other	Other	Normotensive
213	0	1		No contraindication	Non- or no clinical CI	Did not withdraw			1	0	0	1	Other	Other	Other	Normotensive
214	0	0		No contraindication	Non- or no clinical CI	Did not withdraw			1	0	0	1	Other	Other	Other	Normotensive
215	0	1		No contraindication	Non- or no clinical CI	Did not withdraw			1	0	0	1	Other	Other	Other	Normotensive
216	0	0		No contraindication	Non- or no clinical CI	Did not withdraw			1	0	0	1	Other	Other	Other	Normotensive
217	0	0		No contraindication	Non- or no clinical CI	Did not withdraw			1	0	0	1	Other	Other	Other	Normotensive
218	0	1		No contraindication	Non- or no clinical CI	Did not withdraw			1	0	0	1	Other	Other	Other	Normotensive
219	0	1		No contraindication	Non- or no clinical CI	Did not withdraw			1	0	0	1	Other	Other	Other	Normotensive
220	0	1		No contraindication	Non- or no clinical CI	Did not withdraw			1	0	0	1	Other	Other	Other	Normotensive
221	0	0		No contraindication	Non- or no clinical CI	Did not withdraw			1	0	0	1	Other	Other	Other	Normotensive
222	0	2		No contraindication	Non- or no clinical CI	Did not withdraw			1	0	0	1	Other	Other	Other	Normotensive
223	0	1		No contraindication	Non- or no clinical CI	Did not withdraw			1	0	0	1	Other	Other	Other	Normotensive
224	0	1		No contraindication	Non- or no clinical CI	Did not withdraw			1	0	0	1	Other	Other	Other	Normotensive
225	0	1		No contraindication	Non- or no clinical CI	Did not withdraw			1	0	0	1	Other	Other	Other	Normotensive
226	0	0		No contraindication	Non- or no clinical CI	Did not withdraw			1	0	0	1	Other	Other	Other	Normotensive
227	0	2		No contraindication	Non- or no clinical CI	Did not withdraw			1	0	0	1	Other	Other	Other	Normotensive
228	0	0		No contraindication	Non- or no clinical CI	Did not withdraw			1	0	0	1	Other	Other	Other	Normotensive
229	0	1		No contraindication	Non- or no clinical CI	Did not withdraw			1	0	0	1	Other	Other	Other	Normotensive
230	0	0		No contraindication	Non- or no clinical CI	Did not withdraw			1	0	0	1	Other	Other	Other	Normotensive
231	0	0		No contraindication	Non- or no clinical CI	Did not withdraw			1	0	0	1	Other	Other	Other	Normotensive
232	0	1		No contraindication	Non- or no clinical CI	Did not withdraw			1	0	0	1	Other	Other	Other	Normotensive
233	0	1		No contraindication	Non- or no clinical CI	Did not withdraw			1	0	0	1	Other	Other	Other	Normotensive
234	0	1		No contraindication	Non- or no clinical CI	Did not withdraw			1	0	0	1	Other	Other	Other	Normotensive
235	0	0		No contraindication	Non- or no clinical CI	Did not withdraw			1	0	0	1	Other	Other	Other	Normotensive
236	0	0		No contraindication	Non- or no clinical CI	Did not withdraw			1	0	0	1	Other	Other	Other	Normotensive
237	0	1		No contraindication	Non- or no clinical CI	Did not withdraw			1	0	0	1	Other	Other	Other	Normotensive
238	0	0		No contraindication	Non- or no clinical CI	Did not withdraw			1	0	0	1	Other	Other	Other	Normotensive
239	0	1		No contraindication	Non- or no clinical CI	Did not withdraw			1	0	0	1	Other	Other	Other	Normotensive
240	0	0		No contraindication	Non- or no clinical CI	Did not withdraw			1	0	0	1	Other	Other	Other	Normotensive
241	0	1		No contraindication	Non- or no clinical CI	Did not withdraw			1	0	0	1	Other	Other	Other	Normotensive
242	0	1		No contraindication	Non- or no clinical CI	Did not withdraw			1	0	0	1	Other	Other	Other	Normotensive
243	0	1		No contraindication	Non- or no clinical CI	Did not withdraw			1	0	0	1	Other	Other	Other	Normotensive
244	0	3		No contraindication	Non- or no clinical CI	Did not withdraw			1	0	0	1	Other	Other	Other	Normotensive
245	0	0		No contraindication	Non- or no clinical CI	Did not withdraw			1	0	0	1	Other	Other	Other	Normotensive
246	0	1		No contraindication	Non- or no clinical CI	Did not withdraw			1	0	0	1	Other	Other	Other	Normotensive
247	0	0		No contraindication	Non- or no clinical CI	Did not withdraw			1	0	0	1	Other	Other	Other	Normotensive
248	0	1		No contraindication	Non- or no clinical CI	Did not withdraw			1	0	0	1	Other	Other	Other	Normotensive
249	0	1		No contraindication	Non- or no clinical CI	Did not withdraw			1	0	0	1	Other	Other	Other	Normotensive
250	0	0		No contraindication	Non- or no clinical CI	Did not withdraw			1	0	0	1	Other	Other	Other	Normotensive
251	0	1		No contraindication	Non- or no clinical CI	Did not withdraw			1	0	0	1	Other	Other	Other	Normotensive
252	0	1		No contraindication	Non- or no clinical CI	Did not withdraw			1	0	0	1	Other	Other	Other	Normotensive
253	0	0		No contraindication	Non- or no clinical CI	Did not withdraw			1	0	0	1	Other	Other	Other	Normotensive
254	0	1		No contraindication	Non- or no clinical CI	Did not withdraw			1	0	0	1	Other	Other	Other	Normotensive
255	0	0		No contraindication	Non- or no clinical CI	Did not withdraw			1	0	0	1	Other	Other	Other	Normotensive
256	0	1		No contraindication	Non- or no clinical CI	Did not withdraw			1	0	0	1	Other	Other	Other	Normotensive
257	0	1		No contraindication	Non- or no clinical CI	Did not withdraw			1	0	0	1	Other	Other	Other	Normotensive
258	0	0		No contraindication	Non- or no clinical CI	Did not withdraw			1	0	0	1	Other	Other	Other	Normotensive
259	0	0		No contraindication	Non- or no clinical CI	Did not withdraw			1	0	0	1	Other	Other	Other	Normotensive
260	0	0		No contraindication	Non- or no clinical CI	Did not withdraw			1	0	0	1	Other	Other	Other	Normotensive
261	0	0		No contraindication	Non- or no clinical CI	Did not withdraw			1	0	0	1	Other	Other	Other	Normotensive
262	0	0		No contraindication	Non- or no clinical CI	Did not withdraw			1	0	0	1	Other	Other	Other	Normotensive
263	0	1		No contraindication	Non- or no clinical CI	Did not withdraw			1	0	0	1	Other	Other	Other	Normotensive
264	0	1		No contraindication	Non- or no clinical CI	Did not withdraw			1	0	0	1	Other	Other	Other	Normotensive
265	0	0		No contraindication	Non- or no clinical CI	Did not withdraw			1	0	0	1	Other	Other	Other	Normotensive
266	0	0		No contraindication	Non- or no clinical CI	Did not withdraw			1	0	0	1	Other	Other	Other	Normotensive
267	0	3		No contraindication	Non- or no clinical CI	Did not withdraw			1	0	0	1	Other	Other	Other	Normotensive
268	0	0		No contraindication	Non- or no clinical CI	Did not withdraw			1	0	0	1	Other	Other	Other	Normotensive
269	0	1		No contraindication	Non- or no clinical CI	Did not withdraw			1	0	0	1	Other	Other	Other	Normotensive
270	0	3		No contraindication	Non- or no clinical CI	Did not withdraw			1	0	0	1	Other	Other	Other	Normotensive
271	0	3		No contraindication	Non- or no clinical CI	Did not withdraw			1	0	0	1	Other	Other	Other	Normotensive
272	0	0		No contraindication	Non- or no clinical CI	Did not withdraw			1	0	0	1	Other	Other	Other	Normotensive
273	0	2		No contraindication	Non- or no clinical CI	Did not withdraw			1	0	0	1	Other	Other	Other	Normotensive
274	0	0		No contraindication	Non- or no clinical CI	Did not withdraw			1	0	0	1	Other	Other	Other	Normotensive
275	0	1		No contraindication	Non- or no clinical CI	Did not withdraw			1	0	0	1	Other	Other	Other	Normotensive
276	0	1		No contraindication	Non- or no clinical CI	Did not withdraw			1	0	0	1	Other	Other	Other	Normotensive
277	0	1		No contraindication	Non- or no clinical CI	Did not withdraw			1	0	0	1	Other	Other	Other	Normotensive
278	0	0		No contraindication	Non- or no clinical CI	Did not withdraw			1	0	0	1	Other	Other	Other	Normotensive
279	0	0		No contraindication	Non- or no clinical CI	Did not withdraw			1	0	0	1	Other	Other	Other	Normotensive
280	0	0		No contraindication	Non- or no clinical CI	Did not withdraw			1	0	0	1	Other	Other	Other	Normotensive
281	0	3		No contraindication	Non- or no clinical CI	Did not withdraw			1	0	0	1	Other	Other	Other	Normotensive
282	0	1		No contraindication	Non- or no clinical CI	Did not withdraw			1	0	0	1	Other	Other	Other	Normotensive
283	0	0		No contraindication	Non- or no clinical CI	Did not withdraw			1	0	0	1	Other	Other	Other	Normotensive
284	0	0		No contraindication	Non- or no clinical CI	Did not withdraw			1	0	0	1	Other	Other	Other	Normotensive
285	0	3		No contraindication	Non- or no clinical CI	Did not withdraw			1	0	0	1	Other	Other	Other	Normotensive
286	0	0		No contraindication	Non- or no clinical CI	Did not withdraw			1	0	0	1	Other	Other	Other	Normotensive
287	0	0		No contraindication	Non- or no clinical CI	Did not withdraw			1	0	0	1	Other	Other	Other	Normotensive
288	0	0		No contraindication	Non- or no clinical CI	Did not withdraw			1	0	0	1	Other	Other	Other	Normotensive
289	0	0		No contraindication	Non- or no clinical CI	Did not withdraw			1	0	0	1	Other	Other	Other	Normotensive
290	0	2		No contraindication	Non- or no clinical CI	Did not withdraw			1	0	0	1	Other	Other	Other	Normotensive
291	0	2		No contraindication	Non- or no clinical CI	Did not withdraw			1	0	0	1	Other	Other	Other	Normotensive
292	0	1		No contraindication	Non- or no clinical CI	Did not withdraw			1	0	0	1	Other	Other	Other	Normotensive
293	0	1		No contraindication	Non- or no clinical CI	Did not withdraw			1	0	0	1	Other	Other	Other	Normotensive
294	0	1		No contraindication	Non- or no clinical CI	Did not withdraw			1	0	0	1	Other	Other	Other	Normotensive
295	0	0		No contraindication	Non- or no clinical CI	Did not withdraw			1	0	0	1	Other	Other	Other	Normotensive
296	0	0		No contraindication	Non- or no clinical CI	Did not withdraw			1	0	0	1	Other	Other	Other	Normotensive
297	0	0		No contraindication	Non- or no clinical CI	Did not withdraw			1	0	0	1	Other	Other	Other	Normotensive
298	0	1		No contraindication	Non- or no clinical CI	Did not withdraw			1	0	0	1	Other	Other	Other	Normotensive
1	1	1	Donor Related - Medical	Clinical	Clinical CI	Did not withdraw	Metabolic Profile - Obese Class I (BMI 30-34)	Not Applicable	0	0	0	1	Other	Other	Other	Normotensive
2	1	1	Donor Related - Medical	Clinical	Clinical CI	Did not withdraw	Renal - Low GFR or CrCL	Not Applicable	1	0	0	1	Hypertension / abnormality of renal function	Abnormal renal function	Other	Normotensive
3	2	1	Recipient Related	Non-clinical	Non- or no clinical CI	Did not withdraw	Transplant Candidate Demised	Not Applicable	1	0	0	1	Other	Other	Other	Normotensive
4	1	1	Donor Related - Psychosocial	Non-clinical	Non- or no clinical CI	Withdrew	Withdrew Voluntarily	Not Applicable	1	0	0	1	Other	Other	Other	Normotensive
5	1	3	Donor Related - Urological	Clinical	Clinical CI	Did not withdraw	Nephrolithiasis	Renal dysfunction	1	0	0	1	Other	Other	Other	Normotensive
6	1	1	Donor Related - Psychosocial	Non-clinical	Non- or no clinical CI	Withdrew	Withdrew Voluntarily	Not Applicable	1	0	0	1	Other	Other	Other	Normotensive
7	1	1	Donor Related - Medical	Clinical	Clinical CI	Did not withdraw	Renal - Low GFR or CrCL	Not Applicable	1	0	0	1	Hypertension / abnormality of renal function	Abnormal renal function	Other	Normotensive
8	2	1	Recipient Related	Non-clinical	Non- or no clinical CI	Did not withdraw	Alternate Donation Received - From Alternate Living Donor	Not Applicable	1	0	0	1	Other	Other	Other	Normotensive
9	1	1	Donor Related - Psychosocial	Non-clinical	Non- or no clinical CI	Withdrew	Withdrew Voluntarily	Not Applicable	1	0	0	1	Other	Other	Other	Normotensive
10	1	1	Donor-Recipient Related	Non-clinical	Non- or no clinical CI	Did not withdraw	Immunological - Positive Cytotoxic Antibody Cross-match	Not Applicable	1	0	0	0	Other	Other	Other	Normotensive
11	1	3	Donor Related - Medical	Clinical	Clinical CI	Did not withdraw	Renal - Low GFR / CrCL and Proteinuria	Not Applicable	1	0	0	1	Hypertension / abnormality of renal function	Abnormal renal function	Proteinuria	Normotensive
12	1	2	Donor Related - Medical	Clinical	Clinical CI	Did not withdraw	High Cardiovascular Risk - Valvular Heart Disease	Not Applicable	1	0	0	1	Other	Other	Other	Normotensive
13	1	1	Donor Related - Psychosocial	Non-clinical	Non- or no clinical CI	Withdrew	Withdrew Voluntarily	Not Applicable	1	0	0	1	Other	Other	Other	Normotensive
14	1	1	Donor Related - Medical	Clinical	Clinical CI	Did not withdraw	Hypertension	Not Applicable	1	0	0	1	Hypertension / abnormality of renal function	Other	Other	Hypertensive
15	1	0	Donor Related - Medical	Clinical	Clinical CI	Did not withdraw	Metabolic Profile - Obese Class III (BMI =40)	Not Applicable	0	0	0	1	Other	Other	Other	Normotensive
16	1	0	Donor Related - Medical	Clinical	Clinical CI	Did not withdraw	Renal - Proteinuria	Lost to follow-up	1	0	0	1	Hypertension / abnormality of renal function	Other	Proteinuria	Normotensive
17	1	0	Donor Related - Psychosocial	Non-clinical	Non- or no clinical CI	Withdrew	Withdrew Voluntarily	Not Applicable	1	0	0	1	Other	Other	Other	Normotensive
18	1	2	Donor Related - Medical	Clinical	Clinical CI	Did not withdraw	Virology and Infection Screen - HIV	Not Applicable	1	1	0	1	Other	Other	Other	Normotensive
19	1	1	Donor Related - Medical	Clinical	Clinical CI	Did not withdraw	Hypertension	Not Applicable	1	0	0	1	Hypertension / abnormality of renal function	Other	Other	Hypertensive
20	2	1	Recipient Related	Non-clinical	Non- or no clinical CI	Did not withdraw	Alternate Donation Received - From Deceased Donor (Erroneously)	Not Applicable	1	0	0	1	Other	Other	Other	Normotensive
21	1	1	Donor Related - Anatomical / Radiological	Non-clinical	Non- or no clinical CI	Did not withdraw	Miscellaneous	Congenital Renal Anomaly - Right pelvic kidney with dilated pelvicalyceal system	1	0	0	1	Other	Other	Other	Normotensive
22	1	1	Donor Related - Urological	Clinical	Clinical CI	Did not withdraw	Nephrolithiasis	IVP - Dilated calyces in upper pole of right kidney (secondary to obstruction by stone)	1	0	0	1	Other	Other	Other	Normotensive
23	2	1	Recipient Related	Non-clinical	Non- or no clinical CI	Did not withdraw	Transplant Candidate Medically Ineligible	Not Applicable	1	0	0	1	Other	Other	Other	Normotensive
24	1	0	Donor Related - Medical	Clinical	Clinical CI	Did not withdraw	Metabolic Profile - Hypertension and Obesity	Not Applicable	0	0	0	1	Hypertension / abnormality of renal function	Other	Other	Hypertensive
25	1	3	Donor Related - Psychosocial	Non-clinical	Non- or no clinical CI	Withdrew	Withdrew Voluntarily	Not Applicable	1	0	0	1	Other	Other	Other	Normotensive
26	1	2	Donor Related - Medical	Clinical	Clinical CI	Did not withdraw	Virology and Infection Screen - HIV	Not Applicable	1	1	0	1	Other	Other	Other	Normotensive
27	1	3	Donor Related - Medical	Clinical	Clinical CI	Did not withdraw	Incidental Malignancy	Lymphoma	1	0	0	1	Other	Other	Other	Normotensive
28	1	1	Donor Related - Medical	Clinical	Clinical CI	Did not withdraw	Renal - Low GFR or CrCL	Not Applicable	1	0	0	1	Hypertension / abnormality of renal function	Abnormal renal function	Other	Normotensive
29	1	1	Donor Related - Anatomical / Radiological	Clinical	Clinical CI	Did not withdraw	Abnormal Renal Vessels on CT Angiogram	Dyslipidemia	1	0	0	1	Other	Other	Other	Normotensive
30	1	1	Donor Related - Psychosocial	Non-clinical	Non- or no clinical CI	Withdrew	Lost to follow-up	Not Applicable	1	0	0	1	Other	Other	Other	Normotensive
31	1	1	Donor-Recipient Related	Non-clinical	Non- or no clinical CI	Did not withdraw	Immunological - Positive Cytotoxic Antibody Cross-match	Not Applicable	1	0	0	0	Other	Other	Other	Normotensive
32	1	1	Donor Related - Medical	Clinical	Clinical CI	Did not withdraw	Renal - Proteinuria	Possible Membranous glomerulonephritis	1	0	0	1	Hypertension / abnormality of renal function	Other	Proteinuria	Normotensive
33	1	1	Donor Related - Medical	Clinical	Clinical CI	Did not withdraw	Metabolic Profile - Hypertension and Obesity	Proteinuria	0	0	0	1	Hypertension / abnormality of renal function	Other	Other	Hypertensive
34	1	2	Donor-Recipient Related	Non-clinical	Non- or no clinical CI	Did not withdraw	Immunological - Positive Cytotoxic Antibody Cross-match	Not Applicable	1	0	0	0	Other	Other	Other	Normotensive
35	2	1	Recipient Related	Non-clinical	Non- or no clinical CI	Did not withdraw	Transplant Candidate Medically Ineligible	Not Applicable	1	0	0	1	Other	Other	Other	Normotensive
36	2	1	Recipient Related	Non-clinical	Non- or no clinical CI	Did not withdraw	Transplant Candidate Medically Ineligible	Not Applicable	1	0	0	1	Other	Other	Other	Normotensive
37	1	1	Donor Related - Anatomical / Radiological	Non-clinical	Non- or no clinical CI	Did not withdraw	Miscellaneous	Congenital Renal Anomaly - Hypoplastic left kidney	1	0	0	1	Other	Other	Other	Normotensive
38	1	0	Donor Related - Medical	Clinical	Clinical CI	Did not withdraw	Hypertension	Not Applicable	1	0	0	1	Hypertension / abnormality of renal function	Other	Other	Hypertensive
39	1	1	Donor Related - Psychosocial	Non-clinical	Non- or no clinical CI	Withdrew	Withdrew Voluntarily	Not Applicable	1	0	0	1	Other	Other	Other	Normotensive
40	1	3	Donor Related - Medical	Clinical	Clinical CI	Did not withdraw	Renal - Low GFR or CrCL	Not Applicable	1	0	0	1	Hypertension / abnormality of renal function	Abnormal renal function	Other	Normotensive
41	1	2	Donor Related - Medical	Clinical	Clinical CI	Did not withdraw	Metabolic Profile - Obese Class II (BMI 35-39)	Not Applicable	0	0	0	1	Other	Other	Other	Normotensive
42	1	1	Donor-Recipient Related	Non-clinical	Non- or no clinical CI	Did not withdraw	Immunological - Positive Cytotoxic Antibody Cross-match	Not Applicable	1	0	0	0	Other	Other	Other	Normotensive
43	1	1	Donor Related - Medical	Clinical	Clinical CI	Did not withdraw	Miscellaneous	Haematological - Bleeding diathesis	1	0	0	1	Other	Other	Other	Normotensive
44	1	1	Donor Related - Medical	Clinical	Clinical CI	Did not withdraw	Renal - Low GFR / CrCL and Proteinuria	Not Applicable	1	0	0	1	Hypertension / abnormality of renal function	Abnormal renal function	Proteinuria	Normotensive
45	1	0	Donor Related - Psychosocial	Non-clinical	Non- or no clinical CI	Did not withdraw	Required Referral to Social Worker / Psychologist / Psychiatrist	Not Applicable	1	0	0	1	Other	Other	Other	Normotensive
46	1	1	Donor Related - Medical	Clinical	Clinical CI	Did not withdraw	Metabolic Profile - Obese Class II (BMI 35-39)	Not Applicable	0	0	0	1	Other	Other	Other	Normotensive
47	1	1	Donor Related - Medical	Clinical	Clinical CI	Did not withdraw	Metabolic Profile - Obese Class I (BMI 30-34)	Not Applicable	0	0	0	1	Other	Other	Other	Normotensive
48	1	0	Donor Related - Medical	Clinical	Clinical CI	Did not withdraw	Metabolic Profile - Obese Class II (BMI 35-39)	Not Applicable	0	0	0	1	Other	Other	Other	Normotensive
49	2	0	Recipient Related	Non-clinical	Non- or no clinical CI	Did not withdraw	Transplant Candidate Medically Ineligible	Not Applicable	1	0	0	1	Other	Other	Other	Normotensive
50	1	2	Donor Related - Psychosocial	Non-clinical	Non- or no clinical CI	Withdrew	Lost to follow-up	Not Applicable	1	0	0	1	Other	Other	Other	Normotensive
51	1	1	Donor Related - Medical	Clinical	Clinical CI	Did not withdraw	Renal - Low GFR or CrCL	Not Applicable	1	0	0	1	Hypertension / abnormality of renal function	Abnormal renal function	Other	Normotensive
52	1	3	Donor Related - Psychosocial	Non-clinical	Non- or no clinical CI	Withdrew	Withdrew Voluntarily	Not Applicable	1	0	0	1	Other	Other	Other	Normotensive
53	1	0	Donor Related - Medical	Clinical	Clinical CI	Did not withdraw	Renal - Low GFR or CrCL	Not Applicable	1	0	0	1	Hypertension / abnormality of renal function	Abnormal renal function	Other	Normotensive
54	1	1	Donor Related - Medical	Clinical	Clinical CI	Did not withdraw	Metabolic Profile - Hypertension and Obesity	Not Applicable	0	0	0	1	Hypertension / abnormality of renal function	Other	Other	Hypertensive
55	1	1	Donor Related - Medical	Clinical	Clinical CI	Did not withdraw	Renal - Low GFR or CrCL	Not Applicable	1	0	0	1	Hypertension / abnormality of renal function	Abnormal renal function	Other	Normotensive
56	1	1	Donor Related - Psychosocial	Non-clinical	Non- or no clinical CI	Withdrew	Withdrew Voluntarily	Not Applicable	1	0	0	1	Other	Other	Other	Normotensive
57	2	1	Recipient Related	Non-clinical	Non- or no clinical CI	Did not withdraw	Alternate Donation Received - From Alternate Living Donor	Not Applicable	1	0	0	1	Other	Other	Other	Normotensive
58	2	1	Recipient Related	Non-clinical	Non- or no clinical CI	Did not withdraw	Alternate Donation Received - From Deceased Donor (Erroneously)	Not Applicable	1	0	0	1	Other	Other	Other	Normotensive
59	1	1	Donor Related - Psychosocial	Non-clinical	Non- or no clinical CI	Withdrew	Withdrew Voluntarily	Not Applicable	1	0	0	1	Other	Other	Other	Normotensive
60	1	0	Donor Related - Psychosocial	Non-clinical	Non- or no clinical CI	Did not withdraw	Miscellaneous	Chronic Ethanol Abuse	1	0	0	1	Other	Other	Other	Normotensive
61	1	0	Donor Related - Psychosocial	Non-clinical	Non- or no clinical CI	Withdrew	Withdrew Voluntarily	Not Applicable	1	0	0	1	Other	Other	Other	Normotensive
62	1	1	Donor Related - Medical	Clinical	Clinical CI	Did not withdraw	Metabolic Profile - Obese Class I (BMI 30-34)	Proteinuria, Dyslipidemia	0	0	0	1	Other	Other	Other	Normotensive
63	1	1	Donor Related - Medical	Clinical	Clinical CI	Did not withdraw	Miscellaneous	Poorly controlled epilepsy	1	0	0	1	Other	Other	Other	Normotensive
64	1	1	Donor-Recipient Related	Non-clinical	Non- or no clinical CI	Did not withdraw	Immunological - ABO Incompatibility	Not Applicable	1	0	1	1	Other	Other	Other	Normotensive
65	2	1	Donor Related - Psychosocial	Non-clinical	Non- or no clinical CI	Did not withdraw	Miscellaneous	Donor incarcerated	1	0	0	1	Other	Other	Other	Normotensive
66	1	1	Donor-Recipient Related	Non-clinical	Non- or no clinical CI	Did not withdraw	Immunological - ABO Incompatibility	Not Applicable	1	0	1	1	Other	Other	Other	Normotensive
67	1	1	Donor Related - Psychosocial	Non-clinical	Non- or no clinical CI	Did not withdraw	Miscellaneous	Chronic Ethanol Abuse	1	0	0	1	Other	Other	Other	Normotensive
68	2	1	Recipient Related	Non-clinical	Non- or no clinical CI	Did not withdraw	Transplant Candidate Medically Ineligible	Not Applicable	1	0	0	1	Other	Other	Other	Normotensive
69	1	1	Donor-Recipient Related	Non-clinical	Non- or no clinical CI	Did not withdraw	Immunological - Positive Cytotoxic Antibody Cross-match	Not Applicable	1	0	0	0	Other	Other	Other	Normotensive
70	1	1	Donor Related - Medical	Clinical	Clinical CI	Did not withdraw	Hypertension	Not Applicable	1	0	0	1	Hypertension / abnormality of renal function	Other	Other	Hypertensive
71	1	1	Donor Related - Medical	Clinical	Clinical CI	Did not withdraw	Miscellaneous	Poorly controlled epilepsy	1	0	0	1	Other	Other	Other	Normotensive
72	1	1	Donor Related - Medical	Clinical	Clinical CI	Did not withdraw	Hypertension	Not Applicable	1	0	0	1	Hypertension / abnormality of renal function	Other	Other	Hypertensive
73	1	1	Donor Related - Medical	Clinical	Clinical CI	Did not withdraw	Renal - Low GFR or CrCL	Transplant Candidate Medically Ineligible	1	0	0	1	Hypertension / abnormality of renal function	Abnormal renal function	Other	Normotensive
74	1	1	Donor Related - Medical	Clinical	Clinical CI	Did not withdraw	Hypertension	Not Applicable	1	0	0	1	Hypertension / abnormality of renal function	Other	Other	Hypertensive
75	1	1	Donor Related - Medical	Clinical	Clinical CI	Did not withdraw	Metabolic Profile - Obese Class I (BMI 30-34)	Not Applicable	0	0	0	1	Other	Other	Other	Normotensive
76	1	1	Donor Related - Medical	Clinical	Clinical CI	Did not withdraw	Hypertension	Not Applicable	1	0	0	1	Hypertension / abnormality of renal function	Other	Other	Hypertensive
77	1	1	Donor Related - Medical	Clinical	Clinical CI	Did not withdraw	Metabolic Profile - Obese Class I (BMI 30-34)	Dyslipidemia, COPD (secondary to smoking) - complicated by Cor Pulmonale	0	0	0	1	Other	Other	Other	Normotensive
78	1	0	Donor Related - Medical	Clinical	Clinical CI	Did not withdraw	Hypertension	Not Applicable	1	0	0	1	Hypertension / abnormality of renal function	Other	Other	Hypertensive
79	2	1	Donor Related - Medical	Non-clinical	Non- or no clinical CI	Did not withdraw	Pregnancy	Not Applicable	1	0	0	1	Other	Other	Other	Normotensive
80	1	1	Donor Related - Urological	Clinical	Clinical CI	Did not withdraw	Miscellaneous	Bilateral pyeloplasties previously performed	1	0	0	1	Other	Other	Other	Normotensive
81	2	1	Recipient Related	Non-clinical	Non- or no clinical CI	Did not withdraw	Alternate Donation Received - From Alternate Living Donor	Not Applicable	1	0	0	1	Other	Other	Other	Normotensive
82	1	1	Donor Related - Medical	Clinical	Clinical CI	Did not withdraw	Hypertension	Not Applicable	1	0	0	1	Hypertension / abnormality of renal function	Other	Other	Hypertensive
83	1	3	Donor Related - Psychosocial	Non-clinical	Non- or no clinical CI	Withdrew	Lost to follow-up	Not Applicable	1	0	0	1	Other	Other	Other	Normotensive
84	1	0	Donor Related - Medical	Clinical	Clinical CI	Did not withdraw	Metabolic Profile - Obese Class II (BMI 35-39)	Renal dysfunction (Renal ultrasound - Right dysplastic pelvic kidney)	0	0	0	1	Other	Other	Other	Normotensive
85	1	1	Donor-Recipient Related	Non-clinical	Non- or no clinical CI	Did not withdraw	Immunological - Positive Cytotoxic Antibody Cross-match	Not Applicable	1	0	0	0	Other	Other	Other	Normotensive
86	1	0	Donor Related - Psychosocial	Non-clinical	Non- or no clinical CI	Withdrew	Lost to follow-up	Not Applicable	1	0	0	1	Other	Other	Other	Normotensive
87	1	1	Donor Related - Medical	Clinical	Clinical CI	Did not withdraw	Miscellaneous	Age 66 - High Risk Geriatric Donor	1	0	0	1	Other	Other	Other	Normotensive
88	1	1	Donor-Recipient Related	Non-clinical	Non- or no clinical CI	Did not withdraw	Immunological - ABO Incompatibility	Not Applicable	1	0	1	1	Other	Other	Other	Normotensive
89	1	3	Donor-Recipient Related	Non-clinical	Non- or no clinical CI	Did not withdraw	Immunological - Positive Cytotoxic Antibody Cross-match	Not Applicable	1	0	0	0	Other	Other	Other	Normotensive
90	1	0	Donor Related - Psychosocial	Non-clinical	Non- or no clinical CI	Withdrew	Lost to follow-up	Not Applicable	1	0	0	1	Other	Other	Other	Normotensive
91	2	0	Recipient Related	Non-clinical	Non- or no clinical CI	Did not withdraw	Alternate Donation Received - From Alternate Living Donor	Not Applicable	1	0	0	1	Other	Other	Other	Normotensive
92	2	1	Recipient Related	Non-clinical	Non- or no clinical CI	Did not withdraw	Alternate Donation Received - From Deceased Donor (Erroneously)	Not Applicable	1	0	0	1	Other	Other	Other	Normotensive
93	1	0	Donor Related - Medical	Clinical	Clinical CI	Did not withdraw	Renal - Low GFR or CrCL	Pre-obese	1	0	0	1	Hypertension / abnormality of renal function	Abnormal renal function	Other	Normotensive
94	1	1	Donor Related - Medical	Clinical	Clinical CI	Did not withdraw	Metabolic Profile - Obese Class II (BMI 35-39)	Not Applicable	0	0	0	1	Other	Other	Other	Normotensive
95	1	3	Donor Related - Medical	Clinical	Clinical CI	Did not withdraw	Metabolic Profile - Obese Class I (BMI 30-34)	Not Applicable	0	0	0	1	Other	Other	Other	Normotensive
96	1	1	Donor-Recipient Related	Non-clinical	Non- or no clinical CI	Did not withdraw	Immunological - ABO Incompatibility	Not Applicable	1	0	1	1	Other	Other	Other	Normotensive
97	1	1	Donor Related - Medical	Clinical	Clinical CI	Did not withdraw	Hypertension	Recurrent Pyelonephritis	1	0	0	1	Hypertension / abnormality of renal function	Other	Other	Hypertensive
98	1	1	Donor-Recipient Related	Non-clinical	Non- or no clinical CI	Did not withdraw	Immunological - ABO Incompatibility	Not Applicable	1	0	1	1	Other	Other	Other	Normotensive
99	1	1	Donor Related - Urological	Clinical	Clinical CI	Did not withdraw	Miscellaneous	Previous schistosomiasis. Multiple bladder diverticulae with dilated right pelvicalyceal system	1	0	0	1	Other	Other	Other	Normotensive
100	1	1	Donor Related - Medical	Clinical	Clinical CI	Did not withdraw	Metabolic Profile - Obese Class I (BMI 30-34)	Not Applicable	0	0	0	1	Other	Other	Other	Normotensive
101	1	1	Donor Related - Medical	Clinical	Clinical CI	Did not withdraw	Metabolic Profile - Obese Class I (BMI 30-34)	Not Applicable	0	0	0	1	Other	Other	Other	Normotensive
102	1	1	Donor Related - Medical	Clinical	Clinical CI	Did not withdraw	Respiratory Disease - COPD	Cor Pulmonale	1	0	0	1	Other	Other	Other	Normotensive
103	1	1	Donor Related - Psychosocial	Non-clinical	Non- or no clinical CI	Withdrew	Withdrew Voluntarily	Not Applicable	1	0	0	1	Other	Other	Other	Normotensive
104	2	0	Recipient Related	Non-clinical	Non- or no clinical CI	Did not withdraw	Transplant Candidate Demised	Not Applicable	1	0	0	1	Other	Other	Other	Normotensive
105	1	1	Donor Related - Medical	Clinical	Clinical CI	Did not withdraw	Hypertension	Not Applicable	1	0	0	1	Hypertension / abnormality of renal function	Other	Other	Hypertensive
106	1	1	Donor Related - Medical	Clinical	Clinical CI	Did not withdraw	Metabolic Profile - Hypertension and Obesity	Not Applicable	0	0	0	1	Hypertension / abnormality of renal function	Other	Other	Hypertensive
107	2	1	Recipient Related	Non-clinical	Non- or no clinical CI	Did not withdraw	Alternate Donation Received - From Deceased Donor (Erroneously)	Not Applicable	1	0	0	1	Other	Other	Other	Normotensive
108	2	1	Recipient Related	Non-clinical	Non- or no clinical CI	Did not withdraw	Transplant Candidate Medically Ineligible	Not Applicable	1	0	0	1	Other	Other	Other	Normotensive
109	1	3	Donor-Recipient Related	Non-clinical	Non- or no clinical CI	Did not withdraw	Immunological - Positive Cytotoxic Antibody Cross-match	Not Applicable	1	0	0	0	Other	Other	Other	Normotensive
110	1	0	Donor Related - Medical	Clinical	Clinical CI	Did not withdraw	Virology and Infection Screen - HIV	Not Applicable	1	1	0	1	Other	Other	Other	Normotensive
111	2	0	Recipient Related	Non-clinical	Non- or no clinical CI	Did not withdraw	Alternate Donation Received - From Deceased Donor (Erroneously)	Not Applicable	1	0	0	1	Other	Other	Other	Normotensive
112	2	1	Recipient Related	Non-clinical	Non- or no clinical CI	Did not withdraw	Alternate Donation Received - From Deceased Donor (Erroneously)	Not Applicable	1	0	0	1	Other	Other	Other	Normotensive
113	1	1	Donor Related - Anatomical / Radiological	Clinical	Clinical CI	Did not withdraw	Miscellaneous	Congenital Renal Anomaly - Medullary Sponge Kidney	1	0	0	1	Other	Other	Other	Normotensive
114	1	1	Donor Related - Psychosocial	Non-clinical	Non- or no clinical CI	Withdrew	Withdrew Voluntarily	Not Applicable	1	0	0	1	Other	Other	Other	Normotensive
115	1	1	Donor-Recipient Related	Non-clinical	Non- or no clinical CI	Did not withdraw	Immunological - ABO Incompatibility	Not Applicable	1	0	1	1	Other	Other	Other	Normotensive
116	2	1	Recipient Related	Non-clinical	Non- or no clinical CI	Did not withdraw	Alternate Donation Received - From Deceased Donor (Intentional)	Not Applicable	1	0	0	1	Other	Other	Other	Normotensive
117	1	0	Donor Related - Medical	Clinical	Clinical CI	Did not withdraw	Metabolic Profile - Obese Class I (BMI 30-34)	Not Applicable	0	0	0	1	Other	Other	Other	Normotensive
118	1	0	Donor Related - Medical	Clinical	Clinical CI	Did not withdraw	Virology and Infection Screen - TB	Renal dysfunction	1	0	0	1	Other	Other	Other	Normotensive
119	1	1	Donor-Recipient Related	Non-clinical	Non- or no clinical CI	Did not withdraw	Immunological - Positive Cytotoxic Antibody Cross-match	Not Applicable	1	0	0	0	Other	Other	Other	Normotensive
120	1	0	Donor Related - Psychosocial	Non-clinical	Non- or no clinical CI	Withdrew	Withdrew Voluntarily	Not Applicable	1	0	0	1	Other	Other	Other	Normotensive
121	2	1	Recipient Related	Non-clinical	Non- or no clinical CI	Did not withdraw	Alternate Donation Received - From Alternate Living Donor	Not Applicable	1	0	0	1	Other	Other	Other	Normotensive
122	1	1	Donor-Recipient Related	Non-clinical	Non- or no clinical CI	Did not withdraw	Immunological - Positive Cytotoxic Antibody Cross-match	Not Applicable	1	0	0	0	Other	Other	Other	Normotensive
123	1	1	Donor Related - Medical	Clinical	Clinical CI	Did not withdraw	Metabolic Profile - Obese Class I (BMI 30-34)	Not Applicable	0	0	0	1	Other	Other	Other	Normotensive
124	1	1	Donor Related - Medical	Clinical	Clinical CI	Did not withdraw	Hypertension	Not Applicable	1	0	0	1	Hypertension / abnormality of renal function	Other	Other	Hypertensive
125	1	1	Donor Related - Medical	Clinical	Clinical CI	Did not withdraw	Respiratory Disease - COPD	Possible lung malignancy	1	0	0	1	Other	Other	Other	Normotensive
126	1	1	Donor Related - Psychosocial	Non-clinical	Non- or no clinical CI	Withdrew	Withdrew Voluntarily	Not Applicable	1	0	0	1	Other	Other	Other	Normotensive
127	1	1	Donor Related - Medical	Clinical	Clinical CI	Did not withdraw	Metabolic Profile - Obese Class II (BMI 35-39)	Not Applicable	0	0	0	1	Other	Other	Other	Normotensive
128	1	0	Donor Related - Medical	Clinical	Clinical CI	Did not withdraw	Virology and Infection Screen - TB	Not Applicable	1	0	0	1	Other	Other	Other	Normotensive
129	1	1	Donor Related - Anatomical / Radiological	Clinical	Clinical CI	Did not withdraw	Miscellaneous	Congenital Renal Anomaly - Hypoplastic left kidney	1	0	0	1	Other	Other	Other	Normotensive
130	2	2	Recipient Related	Non-clinical	Non- or no clinical CI	Did not withdraw	Transplant Candidate Medically Ineligible	Not Applicable	1	0	0	1	Other	Other	Other	Normotensive
131	1	1	Donor-Recipient Related	Non-clinical	Non- or no clinical CI	Did not withdraw	Immunological - Positive Cytotoxic Antibody Cross-match	Not Applicable	1	0	0	0	Other	Other	Other	Normotensive
132	1	1	Donor Related - Medical	Clinical	Clinical CI	Did not withdraw	Metabolic Profile - Obese Class II (BMI 35-39)	Not Applicable	0	0	0	1	Other	Other	Other	Normotensive
133	2	0	Recipient Related	Non-clinical	Non- or no clinical CI	Did not withdraw	Alternate Donation Received - From Deceased Donor (Erroneously)	Not Applicable	1	0	0	1	Other	Other	Other	Normotensive
134	1	1	Donor Related - Urological	Clinical	Clinical CI	Did not withdraw	Nephrolithiasis	Not Applicable	1	0	0	1	Other	Other	Other	Normotensive
135	1	1	Donor-Recipient Related	Non-clinical	Non- or no clinical CI	Did not withdraw	Immunological - Positive Cytotoxic Antibody Cross-match	Not Applicable	1	0	0	0	Other	Other	Other	Normotensive
136	1	2	Donor Related - Medical	Clinical	Clinical CI	Did not withdraw	Metabolic Profile - Obese Class I (BMI 30-34)	Not Applicable	0	0	0	1	Other	Other	Other	Normotensive
137	2	1	Donor-Recipient Related	Non-clinical	Non- or no clinical CI	Did not withdraw	Alternate Donation Received - From Alternate Living Donor	Not Applicable	1	0	0	1	Other	Other	Other	Normotensive
138	1	1	Donor Related - Medical	Clinical	Clinical CI	Did not withdraw	Age 69 - High Risk Geriatric Donor	Not Applicable	1	0	0	1	Other	Other	Other	Normotensive
139	2	1	Recipient Related	Non-clinical	Non- or no clinical CI	Did not withdraw	Alternate Donation Received - From Alternate Living Donor	Not Applicable	1	0	0	1	Other	Other	Other	Normotensive
140	2	1	Recipient Related	Non-clinical	Non- or no clinical CI	Did not withdraw	Transplant Candidate Demised	Not Applicable	1	0	0	1	Other	Other	Other	Normotensive
141	1	1	Donor Related - Anatomical / Radiological	Non-clinical	Non- or no clinical CI	Did not withdraw	Abnormal Renal Vessels on CT Angiogram	Not Applicable	1	0	0	1	Other	Other	Other	Normotensive
142	2	1	Recipient Related	Non-clinical	Non- or no clinical CI	Did not withdraw	Alternate Donation Received - From Alternate Living Donor	Not Applicable	1	0	0	1	Other	Other	Other	Normotensive
143	1	1	Donor Related - Medical	Clinical	Clinical CI	Did not withdraw	Metabolic Profile - Diabetes	Not Applicable	1	0	0	1	Other	Other	Other	Normotensive
144	1	1	Donor Related - Medical	Clinical	Clinical CI	Did not withdraw	Hypertension	Not Applicable	1	0	0	1	Hypertension / abnormality of renal function	Other	Other	Hypertensive
145	1	2	Donor Related - Medical	Clinical	Clinical CI	Did not withdraw	Metabolic Profile - Obese Class II (BMI 35-39)	Not Applicable	0	0	0	1	Other	Other	Other	Normotensive
146	1	1	Donor Related - Anatomical / Radiological	Clinical	Clinical CI	Did not withdraw	Abnormal Renal Vessels on CT Angiogram	Not Applicable	1	0	0	1	Other	Other	Other	Normotensive
147	2	1	Recipient Related	Non-clinical	Non- or no clinical CI	Did not withdraw	Alternate Donation Received - From Alternate Living Donor	Not Applicable	1	0	0	1	Other	Other	Other	Normotensive
148	1	1	Donor Related - Psychosocial	Non-clinical	Non- or no clinical CI	Withdrew	Withdrew Voluntarily	Not Applicable	1	0	0	1	Other	Other	Other	Normotensive
149	1	0	Donor Related - Psychosocial	Non-clinical	Non- or no clinical CI	Withdrew	Withdrew Voluntarily	Not Applicable	1	0	0	1	Other	Other	Other	Normotensive
150	2	1	Recipient Related	Non-clinical	Non- or no clinical CI	Did not withdraw	Alternate Donation Received - From Deceased Donor (Erroneously)	Not Applicable	1	0	0	1	Other	Other	Other	Normotensive
151	1	1	Donor Related - Medical	Clinical	Clinical CI	Did not withdraw	Metabolic Profile - Obese Class II (BMI 35-39)	Not Applicable	0	0	0	1	Other	Other	Other	Normotensive
152	1	1	Donor Related - Psychosocial	Non-clinical	Non- or no clinical CI	Withdrew	Lost to follow-up	Not Applicable	1	0	0	1	Other	Other	Other	Normotensive
153	1	0	Donor Related - Medical	Clinical	Clinical CI	Did not withdraw	Metabolic Profile - Diabetes	Not Applicable	1	0	0	1	Other	Other	Other	Normotensive
154	1	1	Donor Related - Medical	Clinical	Clinical CI	Did not withdraw	Miscellaneous	Haematological - Von Willebrand's Disease	1	0	0	1	Other	Other	Other	Normotensive
155	2	1	Recipient Related	Non-clinical	Non- or no clinical CI	Did not withdraw	Transplant Candidate Demised	Not Applicable	1	0	0	1	Other	Other	Other	Normotensive
156	1	1	Donor-Recipient Related	Non-clinical	Non- or no clinical CI	Did not withdraw	Immunological - ABO Incompatibility	Not Applicable	1	0	1	1	Other	Other	Other	Normotensive
157	1	1	Donor-Recipient Related	Non-clinical	Non- or no clinical CI	Did not withdraw	Immunological - Positive Cytotoxic Antibody Cross-match	Not Applicable	1	0	0	0	Other	Other	Other	Normotensive
158	1	1	Donor Related - Psychosocial	Non-clinical	Non- or no clinical CI	Did not withdraw	Required Referral to Social Worker / Psychologist / Psychiatrist	Bipolar Mood Disorder	1	0	0	1	Other	Other	Other	Normotensive
159	1	1	Donor Related - Anatomical / Radiological	Clinical	Clinical CI	Did not withdraw	Miscellaneous	Congenital Renal Anomaly (Supernumerary Kidney)	1	0	0	1	Other	Other	Other	Normotensive
160	1	1	Donor Related - Psychosocial	Non-clinical	Non- or no clinical CI	Withdrew	Lost to follow-up	Not Applicable	1	0	0	1	Other	Other	Other	Normotensive
161	1	1	Donor Related - Medical	Clinical	Clinical CI	Did not withdraw	Metabolic Profile - Obese Class III (BMI =40)	Not Applicable	0	0	0	1	Other	Other	Other	Normotensive
162	1	2	Donor Related - Anatomical / Radiological	Non-clinical	Non- or no clinical CI	Did not withdraw	Abnormal Renal Vessels on CT Angiogram	Not Applicable	1	0	0	1	Other	Other	Other	Normotensive
163	2	1	Recipient Related	Non-clinical	Non- or no clinical CI	Did not withdraw	Transplant Candidate Medically Ineligible	Not Applicable	1	0	0	1	Other	Other	Other	Normotensive
164	1	1	Donor Related - Psychosocial	Non-clinical	Non- or no clinical CI	Withdrew	Lost to follow-up	Not Applicable	1	0	0	1	Other	Other	Other	Normotensive
165	1	1	Donor Related - Psychosocial	Non-clinical	Non- or no clinical CI	Withdrew	Lost to follow-up	Not Applicable	1	0	0	1	Other	Other	Other	Normotensive
166	1	0	Donor Related - Psychosocial	Non-clinical	Non- or no clinical CI	Withdrew	Withdrew Voluntarily	Not Applicable	1	0	0	1	Other	Other	Other	Normotensive
167	2	1	Recipient Related	Non-clinical	Non- or no clinical CI	Did not withdraw	Transplant Candidate Demised	Not Applicable	1	0	0	1	Other	Other	Other	Normotensive
168	1	0	Donor Related - Medical	Clinical	Clinical CI	Did not withdraw	Metabolic Profile - Obese Class II (BMI 35-39)	Not Applicable	0	0	0	1	Other	Other	Other	Normotensive
169	1	1	Donor-Recipient Related	Non-clinical	Non- or no clinical CI	Did not withdraw	Immunological - Positive Cytotoxic Antibody Cross-match	Not Applicable	1	0	0	0	Other	Other	Other	Normotensive
170	2	1	Recipient Related	Non-clinical	Non- or no clinical CI	Did not withdraw	Alternate Donation Received - From Deceased Donor (Erroneously)	Not Applicable	1	0	0	1	Other	Other	Other	Normotensive
171	2	1	Recipient Related	Non-clinical	Non- or no clinical CI	Did not withdraw	Alternate Donation Received - From Alternate Living Donor	Not Applicable	1	0	0	1	Other	Other	Other	Normotensive
172	1	1	Donor Related - Psychosocial	Non-clinical	Non- or no clinical CI	Withdrew	Lost to follow-up	Not Applicable	1	0	0	1	Other	Other	Other	Normotensive
173	1	1	Donor Related - Psychosocial	Non-clinical	Non- or no clinical CI	Withdrew	Lost to follow-up	Not Applicable	1	0	0	1	Other	Other	Other	Normotensive
174	1	2	Donor Related - Medical	Clinical	Clinical CI	Did not withdraw	Miscellaneous	Chronic Venous Insufficiency	1	0	0	1	Other	Other	Other	Normotensive
175	2	1	Recipient Related	Non-clinical	Non- or no clinical CI	Did not withdraw	Alternate Donation Received - From Deceased Donor (Erroneously)	Not Applicable	1	0	0	1	Other	Other	Other	Normotensive
176	1	2	Donor Related - Psychosocial	Non-clinical	Non- or no clinical CI	Withdrew	Lost to follow-up	Not Applicable	1	0	0	1	Other	Other	Other	Normotensive
177	1	0	Donor Related - Medical	Clinical	Clinical CI	Did not withdraw	Metabolic Profile - Obese Class II (BMI 35-39)	Not Applicable	0	0	0	1	Other	Other	Other	Normotensive
178	1	1	Donor-Recipient Related	Non-clinical	Non- or no clinical CI	Did not withdraw	Immunological - Positive Cytotoxic Antibody Cross-match	Not Applicable	1	0	0	0	Other	Other	Other	Normotensive
179	1	1	Donor Related - Medical	Clinical	Clinical CI	Did not withdraw	Metabolic Profile - Obese Class I (BMI 30-34)	Not Applicable	0	0	0	1	Other	Other	Other	Normotensive
180	2	0	Recipient Related	Non-clinical	Non- or no clinical CI	Did not withdraw	Transplant Candidate Demised	Not Applicable	1	0	0	1	Other	Other	Other	Normotensive
181	1	0	Donor Related - Psychosocial	Non-clinical	Non- or no clinical CI	Withdrew	Lost to follow-up	Not Applicable	1	0	0	1	Other	Other	Other	Normotensive
182	1	0	Donor-Recipient Related	Non-clinical	Non- or no clinical CI	Did not withdraw	Immunological - Positive Cytotoxic Antibody Cross-match	Not Applicable	1	0	0	0	Other	Other	Other	Normotensive
183	1	1	Donor-Recipient Related	Non-clinical	Non- or no clinical CI	Did not withdraw	Immunological - Positive Cytotoxic Antibody Cross-match	Not Applicable	1	0	0	0	Other	Other	Other	Normotensive
184	2	2	Recipient Related	Non-clinical	Non- or no clinical CI	Did not withdraw	Alternate Donation Received - From Deceased Donor (Erroneously)	Not Applicable	1	0	0	1	Other	Other	Other	Normotensive
185	2	1	Recipient Related	Non-clinical	Non- or no clinical CI	Did not withdraw	Alternate Donation Received - From Alternate Living Donor	Not Applicable	1	0	0	1	Other	Other	Other	Normotensive
186	1	1	Donor-Recipient Related	Non-clinical	Non- or no clinical CI	Did not withdraw	Immunological - Positive Cytotoxic Antibody Cross-match	Not Applicable	1	0	0	0	Other	Other	Other	Normotensive
187	1	1	Donor-Recipient Related	Non-clinical	Non- or no clinical CI	Did not withdraw	Immunological - Positive Cytotoxic Antibody Cross-match	Not Applicable	1	0	0	0	Other	Other	Other	Normotensive
188	1	1	Donor Related - Medical	Clinical	Clinical CI	Did not withdraw	Metabolic Profile - Hypertension and Obesity	Not Applicable	0	0	0	1	Hypertension / abnormality of renal function	Other	Other	Hypertensive
189	1	1	Donor Related - Anatomical / Radiological	Non-clinical	Non- or no clinical CI	Did not withdraw	Abnormal Renal Vessels on CT Angiogram	Not Applicable	1	0	0	1	Other	Other	Other	Normotensive
190	1	1	Donor-Recipient Related	Non-clinical	Non- or no clinical CI	Did not withdraw	Immunological - ABO Incompatibility	Not Applicable	1	0	1	1	Other	Other	Other	Normotensive
191	1	1	Donor Related - Anatomical / Radiological	Non-clinical	Non- or no clinical CI	Did not withdraw	Abnormal Renal Vessels on CT Angiogram	Not Applicable	1	0	0	1	Other	Other	Other	Normotensive
192	1	1	Donor Related - Medical	Clinical	Clinical CI	Did not withdraw	High Cardiovascular Risk - IHD	Not Applicable	1	0	0	1	Other	Other	Other	Normotensive
193	1	1	Donor-Recipient Related	Non-clinical	Non- or no clinical CI	Did not withdraw	Immunological - Positive Cytotoxic Antibody Cross-match	Not Applicable	1	0	0	0	Other	Other	Other	Normotensive
194	1	1	Donor Related - Anatomical / Radiological	Non-clinical	Non- or no clinical CI	Did not withdraw	Abnormal Renal Vessels on CT Angiogram	Not Applicable	1	0	0	1	Other	Other	Other	Normotensive
195	2	1	Recipient Related	Non-clinical	Non- or no clinical CI	Did not withdraw	Alternate Donation Received - From Alternate Living Donor	Not Applicable	1	0	0	1	Other	Other	Other	Normotensive
196	1	1	Donor-Recipient Related	Non-clinical	Non- or no clinical CI	Did not withdraw	Immunological - Positive Cytotoxic Antibody Cross-match	Not Applicable	1	0	0	0	Other	Other	Other	Normotensive
197	1	0	Donor Related - Medical	Clinical	Clinical CI	Did not withdraw	Hypertension	Not Applicable	1	0	0	1	Hypertension / abnormality of renal function	Other	Other	Hypertensive
198	1	1	Donor Related - Medical	Clinical	Clinical CI	Did not withdraw	Hypertension	Not Applicable	1	0	0	1	Hypertension / abnormality of renal function	Other	Other	Hypertensive
199	1	1	Donor Related - Medical	Clinical	Clinical CI	Did not withdraw	Renal - Low GFR or CrCL	Not Applicable	1	0	0	1	Hypertension / abnormality of renal function	Abnormal renal function	Other	Normotensive
200	2	1	Recipient Related	Non-clinical	Non- or no clinical CI	Did not withdraw	Alternate Donation Received - From Alternate Living Donor	Not Applicable	1	0	0	1	Other	Other	Other	Normotensive
201	1	0	Donor Related - Psychosocial	Non-clinical	Non- or no clinical CI	Withdrew	Lost to follow-up	Not Applicable	1	0	0	1	Other	Other	Other	Normotensive
202	1	0	Donor Related - Psychosocial	Non-clinical	Non- or no clinical CI	Withdrew	Withdrew Voluntarily	Not Applicable	1	0	0	1	Other	Other	Other	Normotensive
203	1	1	Donor Related - Medical	Clinical	Clinical CI	Did not withdraw	Metabolic Profile - Obese Class I (BMI 30-34)	Not Applicable	0	0	0	1	Other	Other	Other	Normotensive
204	1	0	Donor Related - Medical	Clinical	Clinical CI	Did not withdraw	Virology and Infection Screen - HIV	Not Applicable	1	1	0	1	Other	Other	Other	Normotensive
205	2	0	Recipient Related	Non-clinical	Non- or no clinical CI	Did not withdraw	Transplant Candidate Medically Ineligible	Not Applicable	1	0	0	1	Other	Other	Other	Normotensive
206	2	1	Recipient Related	Non-clinical	Non- or no clinical CI	Did not withdraw	Alternate Donation Received - From Alternate Living Donor	Not Applicable	1	0	0	1	Other	Other	Other	Normotensive
207	1	0	Donor Related - Medical	Clinical	Clinical CI	Did not withdraw	Metabolic Profile - Obese Class I (BMI 30-34)	Not Applicable	0	0	0	1	Other	Other	Other	Normotensive
208	1	0	Donor Related - Medical	Clinical	Clinical CI	Did not withdraw	Virology and Infection Screen - Hep C Ab (+)	Not Applicable	1	0	0	1	Other	Other	Other	Normotensive
209	2	0	Donor Related - Medical	Non-clinical	Non- or no clinical CI	Did not withdraw	Pregnancy	Not Applicable	1	0	0	1	Other	Other	Other	Normotensive
210	1	0	Donor Related - Medical	Clinical	Clinical CI	Did not withdraw	Hypertension	Not Applicable	1	0	0	1	Hypertension / abnormality of renal function	Other	Other	Hypertensive
211	1	0	Donor Related - Medical	Clinical	Clinical CI	Did not withdraw	Renal - Low GFR or CrCL	Not Applicable	1	0	0	1	Hypertension / abnormality of renal function	Abnormal renal function	Other	Normotensive
212	1	0	Donor Related - Medical	Clinical	Clinical CI	Did not withdraw	Virology and Infection Screen - Hep C Ab (+)	Not Applicable	1	0	0	1	Other	Other	Other	Normotensive
213	1	1	Donor-Recipient Related	Non-clinical	Non- or no clinical CI	Did not withdraw	Immunological - Positive Cytotoxic Antibody Cross-match	Not Applicable	1	0	0	0	Other	Other	Other	Normotensive
214	1	1	Donor Related - Medical	Clinical	Clinical CI	Did not withdraw	Metabolic Profile - Obese Class I (BMI 30-34)	Not Applicable	0	0	0	1	Other	Other	Other	Normotensive
215	1	1	Donor Related - Psychosocial	Non-clinical	Non- or no clinical CI	Withdrew	Withdrew Voluntarily	Not Applicable	1	0	0	1	Other	Other	Other	Normotensive
216	1	1	Donor Related - Medical	Clinical	Clinical CI	Did not withdraw	Metabolic Profile - Obese Class I (BMI 30-34)	Not Applicable	0	0	0	1	Other	Other	Other	Normotensive
217	1	0	Donor Related - Medical	Clinical	Clinical CI	Did not withdraw	Virology and Infection Screen - Hep C Ab (+)	Not Applicable	1	0	0	1	Other	Other	Other	Normotensive
218	1	1	Donor Related - Urological	Clinical	Clinical CI	Did not withdraw	Nephrolithiasis	Not Applicable	1	0	0	1	Other	Other	Other	Normotensive
219	2	1	Recipient Related	Non-clinical	Non- or no clinical CI	Did not withdraw	Alternate Donation Received - From Alternate Living Donor	Not Applicable	1	0	0	1	Other	Other	Other	Normotensive
220	1	0	Donor Related - Psychosocial	Non-clinical	Non- or no clinical CI	Withdrew	Withdrew Voluntarily	Not Applicable	1	0	0	1	Other	Other	Other	Normotensive
221	2	1	Recipient Related	Non-clinical	Non- or no clinical CI	Did not withdraw	Transplant Candidate Demised	Not Applicable	1	0	0	1	Other	Other	Other	Normotensive
222	1	1	Donor Related - Medical	Clinical	Clinical CI	Did not withdraw	Metabolic Profile - Obese Class I (BMI 30-34)	Not Applicable	0	0	0	1	Other	Other	Other	Normotensive
223	1	1	Donor Related - Anatomical / Radiological	Non-clinical	Non- or no clinical CI	Did not withdraw	Abnormal Renal Vessels on CT Angiogram	Not Applicable	1	0	0	1	Other	Other	Other	Normotensive
224	1	1	Donor Related - Psychosocial	Non-clinical	Non- or no clinical CI	Withdrew	Withdrew Voluntarily	Not Applicable	1	0	0	1	Other	Other	Other	Normotensive
225	1	1	Donor Related - Psychosocial	Non-clinical	Non- or no clinical CI	Withdrew	Withdrew Voluntarily	Not Applicable	1	0	0	1	Other	Other	Other	Normotensive
226	1	1	Donor-Recipient Related	Non-clinical	Non- or no clinical CI	Did not withdraw	Immunological - Positive Cytotoxic Antibody Cross-match	Not Applicable	1	0	0	0	Other	Other	Other	Normotensive
227	1	0	Donor-Recipient Related	Non-clinical	Non- or no clinical CI	Did not withdraw	Immunological - Positive Cytotoxic Antibody Cross-match	Not Applicable	1	0	0	0	Other	Other	Other	Normotensive
228	1	0	Donor Related - Medical	Clinical	Clinical CI	Did not withdraw	Virology and Infection Screen - HIV	Not Applicable	1	1	0	1	Other	Other	Other	Normotensive
229	2	0	Recipient Related	Non-clinical	Non- or no clinical CI	Did not withdraw	Transplant Candidate Demised	Not Applicable	1	0	0	1	Other	Other	Other	Normotensive
230	1	0	Donor Related - Anatomical / Radiological	Non-clinical	Non- or no clinical CI	Did not withdraw	Abnormal Renal Vessels on CT Angiogram	Not Applicable	1	0	0	1	Other	Other	Other	Normotensive
231	1	1	Donor Related - Medical	Clinical	Clinical CI	Did not withdraw	High Cardiovascular Risk - IHD	Not Applicable	1	0	0	1	Other	Other	Other	Normotensive
232	1	1	Donor Related - Medical	Clinical	Clinical CI	Did not withdraw	Renal - Persistent Microalbuminuria	Not Applicable	1	0	0	1	Hypertension / abnormality of renal function	Other	Proteinuria	Normotensive
233	1	0	Donor Related - Medical	Clinical	Clinical CI	Did not withdraw	Virology and Infection Screen - Syphilis	Not Applicable	1	0	0	1	Other	Other	Other	Normotensive
234	1	0	Donor Related - Medical	Clinical	Clinical CI	Did not withdraw	Virology and Infection Screen - HIV	Not Applicable	1	1	0	1	Other	Other	Other	Normotensive
235	2	0	Recipient Related	Non-clinical	Non- or no clinical CI	Did not withdraw	Transplant Candidate Medically Ineligible	Not Applicable	1	0	0	1	Other	Other	Other	Normotensive
236	2	0	Recipient Related	Non-clinical	Non- or no clinical CI	Did not withdraw	Transplant Candidate Demised	Not Applicable	1	0	0	1	Other	Other	Other	Normotensive
237	1	1	Donor Related - Anatomical / Radiological	Non-clinical	Non- or no clinical CI	Did not withdraw	Abnormal Renal Vessels on CT Angiogram	Not Applicable	1	0	0	1	Other	Other	Other	Normotensive
238	1	1	Donor-Recipient Related	Non-clinical	Non- or no clinical CI	Did not withdraw	Immunological - Positive Cytotoxic Antibody Cross-match	Not Applicable	1	0	0	0	Other	Other	Other	Normotensive
239	1	1	Donor-Recipient Related	Non-clinical	Non- or no clinical CI	Did not withdraw	Immunological - Positive Cytotoxic Antibody Cross-match	Not Applicable	1	0	0	0	Other	Other	Other	Normotensive
240	1	1	Donor Related - Psychosocial	Non-clinical	Non- or no clinical CI	Withdrew	Withdrew Voluntarily	Not Applicable	1	0	0	1	Other	Other	Other	Normotensive
241	1	0	Donor Related - Psychosocial	Non-clinical	Non- or no clinical CI	Withdrew	Lost to follow-up	Not Applicable	1	0	0	1	Other	Other	Other	Normotensive
242	1	1	Donor-Recipient Related	Non-clinical	Non- or no clinical CI	Did not withdraw	Immunological - Positive Cytotoxic Antibody Cross-match	Not Applicable	1	0	0	0	Other	Other	Other	Normotensive
243	2	0	Recipient Related	Non-clinical	Non- or no clinical CI	Did not withdraw	Transplant Candidate Demised	Not Applicable	1	0	0	1	Other	Other	Other	Normotensive
244	1	0	Donor Related - Medical	Clinical	Clinical CI	Did not withdraw	Metabolic Profile - Obese Class II (BMI 35-39)	Not Applicable	0	0	0	1	Other	Other	Other	Normotensive
245	1	1	Donor-Recipient Related	Non-clinical	Non- or no clinical CI	Did not withdraw	Immunological - Positive Cytotoxic Antibody Cross-match	Not Applicable	1	0	0	0	Other	Other	Other	Normotensive
246	1	1	Donor-Recipient Related	Non-clinical	Non- or no clinical CI	Did not withdraw	Immunological - Positive Cytotoxic Antibody Cross-match	Not Applicable	1	0	0	0	Other	Other	Other	Normotensive
247	1	1	Donor Related - Medical	Clinical	Clinical CI	Did not withdraw	Renal - Low GFR or CrCL	Not Applicable	1	0	0	1	Hypertension / abnormality of renal function	Abnormal renal function	Other	Normotensive
248	2	0	Recipient Related	Non-clinical	Non- or no clinical CI	Did not withdraw	Alternate Donation Received - From Alternate Living Donor	Not Applicable	1	0	0	1	Other	Other	Other	Normotensive
249	2	0	Recipient Related	Non-clinical	Non- or no clinical CI	Did not withdraw	Alternate Donation Received - From Alternate Living Donor	Not Applicable	1	0	0	1	Other	Other	Other	Normotensive
250	2	0	Recipient Related	Non-clinical	Non- or no clinical CI	Did not withdraw	Alternate Donation Received - From Alternate Living Donor	Not Applicable	1	0	0	1	Other	Other	Other	Normotensive
251	1	1	Donor Related - Medical	Clinical	Clinical CI	Did not withdraw	Renal - Low GFR or CrCL	Not Applicable	1	0	0	1	Hypertension / abnormality of renal function	Abnormal renal function	Other	Normotensive
252	1	1	Donor Related - Psychosocial	Non-clinical	Non- or no clinical CI	Did not withdraw	Required Referral to Social Worker / Psychologist / Psychiatrist	Psychotic disorder	1	0	0	1	Other	Other	Other	Normotensive
253	1	0	Donor Related - Medical	Clinical	Clinical CI	Did not withdraw	Hypertension	Not Applicable	1	0	0	1	Hypertension / abnormality of renal function	Other	Other	Hypertensive
254	1	1	Donor-Recipient Related	Non-clinical	Non- or no clinical CI	Did not withdraw	Immunological - Positive Cytotoxic Antibody Cross-match	Not Applicable	1	0	0	0	Other	Other	Other	Normotensive
255	1	1	Donor Related - Medical	Clinical	Clinical CI	Did not withdraw	Hypertension	Not Applicable	1	0	0	1	Hypertension / abnormality of renal function	Other	Other	Hypertensive
256	1	3	Donor Related - Medical	Non-clinical	Non- or no clinical CI	Did not withdraw	Miscellaneous	Chronic Ethanol Abuse	1	0	0	1	Other	Other	Other	Normotensive
257	1	1	Donor Related - Urological	Clinical	Clinical CI	Did not withdraw	Nephrolithiasis	Not Applicable	1	0	0	1	Other	Other	Other	Normotensive
258	1	0	Donor-Recipient Related	Non-clinical	Non- or no clinical CI	Did not withdraw	Immunological - Positive Cytotoxic Antibody Cross-match	Not Applicable	1	0	0	0	Other	Other	Other	Normotensive
259	2	1	Recipient Related	Non-clinical	Non- or no clinical CI	Did not withdraw	Alternate Donation Received - From Alternate Living Donor	Not Applicable	1	0	0	1	Other	Other	Other	Normotensive
260	1	0	Donor Related - Medical	Clinical	Clinical CI	Did not withdraw	Virology and Infection Screen - Hep B sAg (+)	Not Applicable	1	0	0	1	Other	Other	Other	Normotensive
261	1	1	Donor Related - Anatomical / Radiological	Clinical	Clinical CI	Did not withdraw	Abnormal Renal Vessels on CT Angiogram	Not Applicable	1	0	0	1	Other	Other	Other	Normotensive
262	2	1	Recipient Related	Non-clinical	Non- or no clinical CI	Did not withdraw	Alternate Donation Received - From Alternate Living Donor	Not Applicable	1	0	0	1	Other	Other	Other	Normotensive
263	1	0	Donor Related - Psychosocial	Non-clinical	Non- or no clinical CI	Withdrew	Lost to follow-up	Not Applicable	1	0	0	1	Other	Other	Other	Normotensive
264	1	0	Donor Related - Medical	Clinical	Clinical CI	Did not withdraw	Virology and Infection Screen - HIV	Not Applicable	1	1	0	1	Other	Other	Other	Normotensive
265	1	1	Donor-Recipient Related	Non-clinical	Non- or no clinical CI	Did not withdraw	Immunological - Positive Cytotoxic Antibody Cross-match	Not Applicable	1	0	0	0	Other	Other	Other	Normotensive
266	1	1	Donor Related - Medical	Clinical	Clinical CI	Did not withdraw	Metabolic Profile - Obese Class II (BMI 35-39)	Not Applicable	0	0	0	1	Other	Other	Other	Normotensive
267	1	1	Donor-Recipient Related	Non-clinical	Non- or no clinical CI	Did not withdraw	Immunological - ABO Incompatibility	Not Applicable	1	0	1	1	Other	Other	Other	Normotensive
268	1	1	Donor Related - Medical	Clinical	Clinical CI	Did not withdraw	Miscellaneous	Primary Hyperparathyroidism (parathyroid adenoma)	1	0	0	1	Other	Other	Other	Normotensive
269	2	1	Recipient Related	Non-clinical	Non- or no clinical CI	Did not withdraw	Alternate Donation Received - From Deceased Donor (Erroneously)	Not Applicable	1	0	0	1	Other	Other	Other	Normotensive
270	1	1	Donor Related - Psychosocial	Non-clinical	Non- or no clinical CI	Withdrew	Lost to follow-up	Not Applicable	1	0	0	1	Other	Other	Other	Normotensive
271	1	1	Donor-Recipient Related	Non-clinical	Non- or no clinical CI	Did not withdraw	Immunological - Positive Cytotoxic Antibody Cross-match	Not Applicable	1	0	0	0	Other	Other	Other	Normotensive
272	1	1	Donor Related - Medical	Clinical	Clinical CI	Did not withdraw	Hypertension	Not Applicable	1	0	0	1	Hypertension / abnormality of renal function	Other	Other	Hypertensive
273	1	1	Donor Related - Medical	Clinical	Clinical CI	Did not withdraw	Miscellaneous	Hypothyroidism	1	0	0	1	Other	Other	Other	Normotensive
274	1	0	Donor Related - Psychosocial	Non-clinical	Non- or no clinical CI	Withdrew	Lost to follow-up	Not Applicable	1	0	0	1	Other	Other	Other	Normotensive
275	1	1	Donor-Recipient Related	Non-clinical	Non- or no clinical CI	Did not withdraw	Immunological - Positive Cytotoxic Antibody Cross-match	Not Applicable	1	0	0	0	Other	Other	Other	Normotensive
276	1	0	Donor Related - Medical	Clinical	Clinical CI	Did not withdraw	Hypertension	Not Applicable	1	0	0	1	Hypertension / abnormality of renal function	Other	Other	Hypertensive
277	2	0	Recipient Related	Non-clinical	Non- or no clinical CI	Did not withdraw	Transplant Candidate Demised	Not Applicable	1	0	0	1	Other	Other	Other	Normotensive
278	1	0	Donor Related - Psychosocial	Non-clinical	Non- or no clinical CI	Withdrew	Withdrew Voluntarily	Not Applicable	1	0	0	1	Other	Other	Other	Normotensive
279	1	0	Donor Related - Psychosocial	Non-clinical	Non- or no clinical CI	Withdrew	Lost to follow-up	Not Applicable	1	0	0	1	Other	Other	Other	Normotensive
280	1	1	Donor Related - Medical	Clinical	Clinical CI	Did not withdraw	Hypertension	Not Applicable	1	0	0	1	Hypertension / abnormality of renal function	Other	Other	Hypertensive
281	1	0	Donor Related - Medical	Clinical	Clinical CI	Did not withdraw	Hypertension	Not Applicable	1	0	0	1	Hypertension / abnormality of renal function	Other	Other	Hypertensive
282	1	1	Donor Related - Anatomical / Radiological	Clinical	Clinical CI	Did not withdraw	Miscellaneous	Congenital Renal Anomaly - Hypoplastic right kidney	1	0	0	1	Other	Other	Other	Normotensive
283	1	0	Donor-Recipient Related	Non-clinical	Non- or no clinical CI	Did not withdraw	Immunological - Positive Cytotoxic Antibody Cross-match	Not Applicable	1	0	0	0	Other	Other	Other	Normotensive
284	1	0	Donor Related - Medical	Clinical	Clinical CI	Did not withdraw	Virology and Infection Screen - HIV	Not Applicable	1	1	0	1	Other	Other	Other	Normotensive
285	1	0	Donor Related - Medical	Clinical	Clinical CI	Did not withdraw	Hypertension	Not Applicable	1	0	0	1	Hypertension / abnormality of renal function	Other	Other	Hypertensive
286	1	1	Donor-Recipient Related	Non-clinical	Non- or no clinical CI	Did not withdraw	Immunological - Positive Cytotoxic Antibody Cross-match	Not Applicable	1	0	0	0	Other	Other	Other	Normotensive
287	1	1	Donor Related - Psychosocial	Non-clinical	Non- or no clinical CI	Withdrew	Lost to follow-up	Not Applicable	1	0	0	1	Other	Other	Other	Normotensive
288	1	1	Donor Related - Medical	Clinical	Clinical CI	Did not withdraw	Recurrent UTIs	Not Applicable	1	0	0	1	Other	Other	Other	Normotensive
289	2	0	Recipient Related	Non-clinical	Non- or no clinical CI	Did not withdraw	Alternate Donation Received - From Alternate Living Donor	Not Applicable	1	0	0	1	Other	Other	Other	Normotensive
290	2	0	Recipient Related	Non-clinical	Non- or no clinical CI	Did not withdraw	Alternate Donation Received - From Alternate Living Donor	Not Applicable	1	0	0	1	Other	Other	Other	Normotensive
291	1	1	Donor-Recipient Related	Non-clinical	Non- or no clinical CI	Did not withdraw	Immunological - Positive Cytotoxic Antibody Cross-match	Not Applicable	1	0	0	0	Other	Other	Other	Normotensive
292	1	0	Donor Related - Psychosocial	Non-clinical	Non- or no clinical CI	Withdrew	Lost to follow-up	Not Applicable	1	0	0	1	Other	Other	Other	Normotensive
293	1	0	Donor-Recipient Related	Non-clinical	Non- or no clinical CI	Did not withdraw	Immunological - Positive Cytotoxic Antibody Cross-match	Not Applicable	1	0	0	0	Other	Other	Other	Normotensive
294	1	1	Donor Related - Psychosocial	Non-clinical	Non- or no clinical CI	Withdrew	Withdrew Voluntarily	Not Applicable	1	0	0	1	Other	Other	Other	Normotensive
295	2	1	Recipient Related	Non-clinical	Non- or no clinical CI	Did not withdraw	Alternate Donation Received - From Deceased Donor (Erroneously)	Not Applicable	1	0	0	1	Other	Other	Other	Normotensive
296	1	1	Donor Related - Medical	Clinical	Clinical CI	Did not withdraw	Miscellaneous	Systemic lupus erythematosus with secondary Antiphospholipid Syndrome	1	0	0	1	Other	Other	Other	Normotensive
297	2	1	Recipient Related	Non-clinical	Non- or no clinical CI	Did not withdraw	Alternate Donation Received - From Alternate Living Donor	Not Applicable	1	0	0	1	Other	Other	Other	Normotensive
298	1	1	Donor Related - Psychosocial	Non-clinical	Non- or no clinical CI	Withdrew	Lost to follow-up	Not Applicable	1	0	0	1	Other	Other	Other	Normotensive
299	1	1	Donor-Recipient Related	Non-clinical	Non- or no clinical CI	Did not withdraw	Immunological - Positive Cytotoxic Antibody Cross-match	Not Applicable	1	0	0	0	Other	Other	Other	Normotensive
300	1	0	Donor Related - Medical	Clinical	Clinical CI	Did not withdraw	Virology and Infection Screen - HIV	Not Applicable	1	1	0	1	Other	Other	Other	Normotensive
301	1	0	Donor Related - Psychosocial	Non-clinical	Non- or no clinical CI	Withdrew	Lost to follow-up	Not Applicable	1	0	0	1	Other	Other	Other	Normotensive
302	1	0	Donor Related - Medical	Clinical	Clinical CI	Did not withdraw	Metabolic Profile - Obese Class II (BMI 35-39)	Not Applicable	0	0	0	1	Other	Other	Other	Normotensive
303	1	1	Donor Related - Medical	Clinical	Clinical CI	Did not withdraw	Miscellaneous	Hyperthyroidism (Grave's Disease)	1	0	0	1	Other	Other	Other	Normotensive
304	2	0	Recipient Related	Non-clinical	Non- or no clinical CI	Did not withdraw	Transplant Candidate Demised	Not Applicable	1	0	0	1	Other	Other	Other	Normotensive
305	1	0	Donor Related - Medical	Clinical	Clinical CI	Did not withdraw	High Cardiovascular Risk - Valvular Heart Disease	Not Applicable	1	0	0	1	Other	Other	Other	Normotensive
306	1	2	Donor Related - Medical	Clinical	Clinical CI	Did not withdraw	Virology and Infection Screen - TB	Not Applicable	1	0	0	1	Other	Other	Other	Normotensive
307	1	0	Donor Related - Medical	Clinical	Clinical CI	Did not withdraw	Hypertension	Not Applicable	1	0	0	1	Hypertension / abnormality of renal function	Other	Other	Hypertensive
308	1	0	Donor-Recipient Related	Non-clinical	Non- or no clinical CI	Did not withdraw	Immunological - Positive Cytotoxic Antibody Cross-match	Not Applicable	1	0	0	0	Other	Other	Other	Normotensive
309	2	0	Recipient Related	Non-clinical	Non- or no clinical CI	Did not withdraw	Transplant Candidate Demised	Not Applicable	1	0	0	1	Other	Other	Other	Normotensive
310	1	0	Donor Related - Medical	Clinical	Clinical CI	Did not withdraw	Metabolic Profile - Obese Class II (BMI 35-39)	Not Applicable	0	0	0	1	Other	Other	Other	Normotensive
311	1	0	Donor Related - Medical	Clinical	Clinical CI	Did not withdraw	Virology and Infection Screen - Syphilis	Not Applicable	1	0	0	1	Other	Other	Other	Normotensive
312	1	0	Donor Related - Medical	Clinical	Clinical CI	Did not withdraw	Virology and Infection Screen - HIV	Not Applicable	1	1	0	1	Other	Other	Other	Normotensive
313	1	0	Donor Related - Medical	Clinical	Clinical CI	Did not withdraw	Miscellaneous	Haematological - Persistent Bicytopenia	1	0	0	1	Other	Other	Other	Normotensive
314	1	0	Donor Related - Medical	Clinical	Clinical CI	Did not withdraw	Metabolic Profile - Obese Class III (BMI =40)	Not Applicable	0	0	0	1	Other	Other	Other	Normotensive
315	1	1	Donor Related - Psychosocial	Non-clinical	Non- or no clinical CI	Withdrew	Lost to follow-up	Not Applicable	1	0	0	1	Other	Other	Other	Normotensive
316	1	0	Donor Related - Medical	Clinical	Clinical CI	Did not withdraw	Virology and Infection Screen - HIV	Hepatitis B co-infection	1	1	0	1	Other	Other	Other	Normotensive
317	1	3	Donor Related - Medical	Clinical	Clinical CI	Did not withdraw	Miscellaneous	Haematological - Persistent Iron Deficiency Anaemia	1	0	0	1	Other	Other	Other	Normotensive
318	1	1	Donor Related - Psychosocial	Non-clinical	Non- or no clinical CI	Withdrew	Lost to follow-up	Not Applicable	1	0	0	1	Other	Other	Other	Normotensive
319	2	2	Recipient Related	Non-clinical	Non- or no clinical CI	Did not withdraw	Transplant Candidate Demised	Not Applicable	1	0	0	1	Other	Other	Other	Normotensive
320	1	1	Donor Related - Medical	Clinical	Clinical CI	Did not withdraw	Miscellaneous	Alport Syndrome	1	0	0	1	Other	Other	Other	Normotensive
321	1	1	Donor Related - Psychosocial	Non-clinical	Non- or no clinical CI	Withdrew	Lost to follow-up	Not Applicable	1	0	0	1	Other	Other	Other	Normotensive
322	1	0	Donor Related - Medical	Clinical	Clinical CI	Did not withdraw	Hypertension and Cardiac Failure	Not Applicable	1	0	0	1	Hypertension / abnormality of renal function	Other	Other	Hypertensive
323	1	0	Donor Related - Psychosocial	Non-clinical	Non- or no clinical CI	Withdrew	Lost to follow-up	Not Applicable	1	0	0	1	Other	Other	Other	Normotensive
324	1	0	Donor-Recipient Related	Non-clinical	Non- or no clinical CI	Did not withdraw	Immunological - Positive Cytotoxic Antibody Cross-match	Not Applicable	1	0	0	0	Other	Other	Other	Normotensive
325	1	0	Donor Related - Medical	Clinical	Clinical CI	Did not withdraw	Metabolic Profile - Obese Class II (BMI 35-39)	Not Applicable	0	0	0	1	Other	Other	Other	Normotensive
326	1	0	Donor Related - Medical	Clinical	Clinical CI	Did not withdraw	Metabolic Profile - Obese Class III (BMI =40)	Not Applicable	0	0	0	1	Other	Other	Other	Normotensive
327	1	0	Donor Related - Anatomical / Radiological	Non-clinical	Non- or no clinical CI	Did not withdraw	Abnormal Renal Vessels on CT Angiogram	Not Applicable	1	0	0	1	Other	Other	Other	Normotensive
328	1	3	Donor Related - Medical	Clinical	Clinical CI	Did not withdraw	Metabolic Syndrome	Renal dysfunction	1	0	0	1	Other	Other	Other	Normotensive
329	1	0	Donor Related - Medical	Clinical	Clinical CI	Did not withdraw	Metabolic Profile - Obese Class II (BMI 35-39)	Not Applicable	0	0	0	1	Other	Other	Other	Normotensive
330	1	0	Donor Related - Medical	Clinical	Clinical CI	Did not withdraw	Metabolic Profile - Diabetes	Not Applicable	1	0	0	1	Other	Other	Other	Normotensive
331	1	0	Donor Related - Medical	Clinical	Clinical CI	Did not withdraw	Renal - Persistent Microalbuminuria	Not Applicable	1	0	0	1	Hypertension / abnormality of renal function	Other	Proteinuria	Normotensive
332	1	0	Donor Related - Psychosocial	Non-clinical	Non- or no clinical CI	Withdrew	Withdrew Voluntarily	Not Applicable	1	0	0	1	Other	Other	Other	Normotensive
333	1	2	Donor-Recipient Related	Non-clinical	Non- or no clinical CI	Did not withdraw	Immunological - Positive Cytotoxic Antibody Cross-match	Not Applicable	1	0	0	0	Other	Other	Other	Normotensive
334	2	1	Recipient Related	Non-clinical	Non- or no clinical CI	Did not withdraw	Transplant Candidate Demised	Not Applicable	1	0	0	1	Other	Other	Other	Normotensive
335	1	1	Donor-Recipient Related	Non-clinical	Non- or no clinical CI	Did not withdraw	Immunological - Positive Cytotoxic Antibody Cross-match	Not Applicable	1	0	0	0	Other	Other	Other	Normotensive
336	1	0	Donor Related - Medical	Clinical	Clinical CI	Did not withdraw	Virology and Infection Screen - HIV	Not Applicable	1	1	0	1	Other	Other	Other	Normotensive
337	1	1	Donor-Recipient Related	Non-clinical	Non- or no clinical CI	Did not withdraw	Immunological - ABO Incompatibility	Not Applicable	1	0	1	1	Other	Other	Other	Normotensive
338	1	0	Donor Related - Anatomical / Radiological	Non-clinical	Non- or no clinical CI	Did not withdraw	Abnormal Renal Vessels on CT Angiogram	Not Applicable	1	0	0	1	Other	Other	Other	Normotensive
339	1	0	Donor Related - Medical	Clinical	Clinical CI	Did not withdraw	Renal - Low GFR or CrCL	Transplant Candidate Demised	1	0	0	1	Hypertension / abnormality of renal function	Abnormal renal function	Other	Normotensive
340	1	0	Donor Related - Psychosocial	Non-clinical	Non- or no clinical CI	Withdrew	Lost to follow-up	Not Applicable	1	0	0	1	Other	Other	Other	Normotensive
341	1	1	Donor Related - Psychosocial	Non-clinical	Non- or no clinical CI	Withdrew	Withdrew Voluntarily	Not Applicable	1	0	0	1	Other	Other	Other	Normotensive
342	1	0	Donor Related - Medical	Clinical	Clinical CI	Did not withdraw	Virology and Infection Screen - HIV	Not Applicable	1	1	0	1	Other	Other	Other	Normotensive
343	1	1	Donor Related - Medical	Non-clinical	Non- or no clinical CI	Did not withdraw	Miscellaneous	Chronic Ethanol Abuse complicated by alcoholic steatohepatitis	1	0	0	1	Other	Other	Other	Normotensive
344	1	2	Donor Related - Medical	Clinical	Clinical CI	Did not withdraw	Virology and Infection Screen - Hep B sAg (+)	Not Applicable	1	0	0	1	Other	Other	Other	Normotensive
345	1	3	Donor Related - Medical	Clinical	Clinical CI	Did not withdraw	Renal - Low GFR / CrCL and Proteinuria	Obese Class I	1	0	0	1	Hypertension / abnormality of renal function	Abnormal renal function	Proteinuria	Normotensive
346	1	0	Donor Related - Medical	Clinical	Clinical CI	Did not withdraw	Metabolic Profile - Hypertension and Diabetes	Not Applicable	1	0	0	1	Hypertension / abnormality of renal function	Other	Other	Hypertensive
347	1	0	Donor-Recipient Related	Non-clinical	Non- or no clinical CI	Did not withdraw	Immunological - Positive Cytotoxic Antibody Cross-match	Not Applicable	1	0	0	0	Other	Other	Other	Normotensive
348	1	0	Donor Related - Psychosocial	Non-clinical	Non- or no clinical CI	Withdrew	Lost to follow-up	Not Applicable	1	0	0	1	Other	Other	Other	Normotensive
349	1	1	Donor Related - Psychosocial	Non-clinical	Non- or no clinical CI	Withdrew	Lost to follow-up	Not Applicable	1	0	0	1	Other	Other	Other	Normotensive
350	1	0	Donor Related - Medical	Clinical	Clinical CI	Did not withdraw	Virology and Infection Screen - HIV	Not Applicable	1	1	0	1	Other	Other	Other	Normotensive
351	1	2	Donor Related - Medical	Clinical	Clinical CI	Did not withdraw	Renal - Low GFR or CrCL	Not Applicable	1	0	0	1	Hypertension / abnormality of renal function	Abnormal renal function	Other	Normotensive
352	1	1	Donor Related - Anatomical / Radiological	Non-clinical	Non- or no clinical CI	Did not withdraw	Abnormal Renal Vessels on CT Angiogram	Not Applicable	1	0	0	1	Other	Other	Other	Normotensive
353	1	1	Donor Related - Medical	Clinical	Clinical CI	Did not withdraw	Metabolic Profile - Obese Class II (BMI 35-39)	Not Applicable	0	0	0	1	Other	Other	Other	Normotensive
354	1	0	Donor Related - Medical	Clinical	Clinical CI	Did not withdraw	Virology and Infection Screen - HIV	Not Applicable	1	1	0	1	Other	Other	Other	Normotensive
355	1	0	Donor Related - Medical	Clinical	Clinical CI	Did not withdraw	Renal - Low GFR or CrCL	Not Applicable	1	0	0	1	Hypertension / abnormality of renal function	Abnormal renal function	Other	Normotensive
356	1	0	Donor Related - Medical	Clinical	Clinical CI	Did not withdraw	Virology and Infection Screen - TB	Not Applicable	1	0	0	1	Other	Other	Other	Normotensive
357	1	0	Donor Related - Medical	Clinical	Clinical CI	Did not withdraw	Hypertension	Not Applicable	1	0	0	1	Hypertension / abnormality of renal function	Other	Other	Hypertensive
358	1	0	Donor-Recipient Related	Non-clinical	Non- or no clinical CI	Did not withdraw	Immunological - ABO Incompatibility	Not Applicable	1	0	1	1	Other	Other	Other	Normotensive
359	1	0	Donor Related - Medical	Clinical	Clinical CI	Did not withdraw	Hypertension	Not Applicable	1	0	0	1	Hypertension / abnormality of renal function	Other	Other	Hypertensive
360	1	0	Donor Related - Medical	Clinical	Clinical CI	Did not withdraw	Virology and Infection Screen - Hep B sAg (+)	Not Applicable	1	0	0	1	Other	Other	Other	Normotensive
361	2	0	Recipient Related	Non-clinical	Non- or no clinical CI	Did not withdraw	Transplant Candidate Demised	Not Applicable	1	0	0	1	Other	Other	Other	Normotensive
362	2	3	Recipient Related	Non-clinical	Non- or no clinical CI	Did not withdraw	Alternate Donation Received - From Alternate Living Donor	Not Applicable	1	0	0	1	Other	Other	Other	Normotensive
363	1	1	Donor-Recipient Related	Non-clinical	Non- or no clinical CI	Did not withdraw	Immunological - Positive Cytotoxic Antibody Cross-match	Not Applicable	1	0	0	0	Other	Other	Other	Normotensive
364	1	0	Donor Related - Medical	Clinical	Clinical CI	Did not withdraw	Miscellaneous	Primary Hyperparathyroidism (parathyroid adenoma)	1	0	0	1	Other	Other	Other	Normotensive
365	1	1	Donor Related - Psychosocial	Non-clinical	Non- or no clinical CI	Withdrew	Lost to follow-up	Not Applicable	1	0	0	1	Other	Other	Other	Normotensive
366	1	0	Donor Related - Medical	Clinical	Clinical CI	Did not withdraw	Metabolic Profile - Obese Class I (BMI 30-34)	Not Applicable	0	0	0	1	Other	Other	Other	Normotensive
367	1	0	Donor Related - Psychosocial	Non-clinical	Non- or no clinical CI	Withdrew	Withdrew Voluntarily	Not Applicable	1	0	0	1	Other	Other	Other	Normotensive
368	1	0	Donor Related - Medical	Clinical	Clinical CI	Did not withdraw	Metabolic Profile - Hypertension and Obesity	Not Applicable	0	0	0	1	Hypertension / abnormality of renal function	Other	Other	Hypertensive
369	1	2	Donor Related - Medical	Clinical	Clinical CI	Did not withdraw	Hypertension	Not Applicable	1	0	0	1	Hypertension / abnormality of renal function	Other	Other	Hypertensive
370	1	3	Donor Related - Medical	Clinical	Clinical CI	Did not withdraw	Metabolic Profile - Obese Class II (BMI 35-39)	Not Applicable	0	0	0	1	Other	Other	Other	Normotensive
371	1	1	Donor Related - Psychosocial	Non-clinical	Non- or no clinical CI	Did not withdraw	Required Referral to Social Worker / Psychologist / Psychiatrist	Major Depressive Disorder	1	0	0	1	Other	Other	Other	Normotensive
372	1	0	Donor Related - Psychosocial	Non-clinical	Non- or no clinical CI	Did not withdraw	Required Referral to Social Worker / Psychologist / Psychiatrist	Not Applicable	1	0	0	1	Other	Other	Other	Normotensive
373	1	0	Donor Related - Medical	Clinical	Clinical CI	Did not withdraw	Virology and Infection Screen - HIV	Not Applicable	1	1	0	1	Other	Other	Other	Normotensive
374	1	1	Donor Related - Psychosocial	Non-clinical	Non- or no clinical CI	Withdrew	Withdrew Voluntarily	Not Applicable	1	0	0	1	Other	Other	Other	Normotensive
375	1	0	Donor Related - Medical	Clinical	Clinical CI	Did not withdraw	Metabolic Profile - Obese Class II (BMI 35-39)	Not Applicable	0	0	0	1	Other	Other	Other	Normotensive
376	1	3	Donor Related - Medical	Clinical	Clinical CI	Did not withdraw	Renal - Low GFR or CrCL	Not Applicable	1	0	0	1	Hypertension / abnormality of renal function	Abnormal renal function	Other	Normotensive
377	1	1	Donor Related - Anatomical / Radiological	Clinical	Clinical CI	Did not withdraw	Abnormal Renal Vessels on CT Angiogram	Not Applicable	1	0	0	1	Other	Other	Other	Normotensive
378	1	0	Donor Related - Medical	Clinical	Clinical CI	Did not withdraw	Hypertension	Not Applicable	1	0	0	1	Hypertension / abnormality of renal function	Other	Other	Hypertensive
379	1	1	Donor Related - Psychosocial	Non-clinical	Non- or no clinical CI	Withdrew	Withdrew Voluntarily	Not Applicable	1	0	0	1	Other	Other	Other	Normotensive
380	1	1	Donor-Recipient Related	Non-clinical	Non- or no clinical CI	Did not withdraw	Immunological - ABO Incompatibility	Not Applicable	1	0	1	1	Other	Other	Other	Normotensive
381	1	1	Donor Related - Medical	Clinical	Clinical CI	Did not withdraw	Hypertension	Not Applicable	1	0	0	1	Hypertension / abnormality of renal function	Other	Other	Hypertensive
382	2	1	Recipient Related	Non-clinical	Non- or no clinical CI	Did not withdraw	Alternate Donation Received - From Alternate Living Donor	Not Applicable	1	0	0	1	Other	Other	Other	Normotensive
383	2	3	Recipient Related	Non-clinical	Non- or no clinical CI	Did not withdraw	Alternate Donation Received - From Alternate Living Donor	Not Applicable	1	0	0	1	Other	Other	Other	Normotensive
384	1	3	Donor Related - Medical	Clinical	Clinical CI	Did not withdraw	Metabolic Profile - Obese Class I (BMI 30-34)	Not Applicable	0	0	0	1	Other	Other	Other	Normotensive
385	1	1	Donor Related - Psychosocial	Non-clinical	Non- or no clinical CI	Withdrew	Withdrew Voluntarily	Not Applicable	1	0	0	1	Other	Other	Other	Normotensive
386	2	1	Recipient Related	Non-clinical	Non- or no clinical CI	Did not withdraw	Alternate Donation Received - From Deceased Donor (Erroneously)	Not Applicable	1	0	0	1	Other	Other	Other	Normotensive
387	1	0	Donor Related - Medical	Clinical	Clinical CI	Did not withdraw	Recurrent UTIs	Pyelonephritis	1	0	0	1	Other	Other	Other	Normotensive
388	1	1	Donor-Recipient Related	Non-clinical	Non- or no clinical CI	Did not withdraw	Immunological - Positive Cytotoxic Antibody Cross-match	Not Applicable	1	0	0	0	Other	Other	Other	Normotensive
389	1	1	Donor Related - Medical	Clinical	Clinical CI	Did not withdraw	Miscellaneous	Severe Dyslipidemia	1	0	0	1	Other	Other	Other	Normotensive
390	1	0	Donor Related - Psychosocial	Non-clinical	Non- or no clinical CI	Withdrew	Lost to follow-up	Not Applicable	1	0	0	1	Other	Other	Other	Normotensive
391	2	0	Recipient Related	Non-clinical	Non- or no clinical CI	Did not withdraw	Alternate Donation Received - From Alternate Living Donor	Not Applicable	1	0	0	1	Other	Other	Other	Normotensive
392	2	0	Recipient Related	Non-clinical	Non- or no clinical CI	Did not withdraw	Alternate Donation Received - From Deceased Donor (Erroneously)	Not Applicable	1	0	0	1	Other	Other	Other	Normotensive
393	1	0	Donor Related - Psychosocial	Non-clinical	Non- or no clinical CI	Withdrew	Lost to follow-up	Not Applicable	1	0	0	1	Other	Other	Other	Normotensive
394	1	0	Donor-Recipient Related	Non-clinical	Non- or no clinical CI	Did not withdraw	Immunological - ABO Incompatibility	Not Applicable	1	0	1	1	Other	Other	Other	Normotensive
395	1	1	Donor Related - Medical	Clinical	Clinical CI	Did not withdraw	Metabolic Profile - Hypertension and Obesity	Not Applicable	0	0	0	1	Hypertension / abnormality of renal function	Other	Other	Hypertensive
396	1	0	Donor Related - Medical	Clinical	Clinical CI	Did not withdraw	Miscellaneous	Haematological - Persistent Iron Deficiency Anaemia	1	0	0	1	Other	Other	Other	Normotensive
397	1	0	Donor-Recipient Related	Non-clinical	Non- or no clinical CI	Did not withdraw	Immunological - Positive Cytotoxic Antibody Cross-match	Not Applicable	1	0	0	0	Other	Other	Other	Normotensive
398	1	2	Donor Related - Psychosocial	Non-clinical	Non- or no clinical CI	Withdrew	Lost to follow-up	Not Applicable	1	0	0	1	Other	Other	Other	Normotensive
399	1	1	Donor Related - Anatomical / Radiological	Non-clinical	Non- or no clinical CI	Did not withdraw	Abnormal Renal Vessels on CT Angiogram	Not Applicable	1	0	0	1	Other	Other	Other	Normotensive
400	1	2	Donor Related - Medical	Clinical	Clinical CI	Did not withdraw	Metabolic Profile - Obese Class I (BMI 30-34)	Not Applicable	0	0	0	1	Other	Other	Other	Normotensive
401	1	1	Donor Related - Medical	Clinical	Clinical CI	Did not withdraw	Virology and Infection Screen - Hep C Ab (+)	Not Applicable	1	0	0	1	Other	Other	Other	Normotensive
402	1	1	Donor Related - Medical	Clinical	Clinical CI	Did not withdraw	Hypertension	Not Applicable	1	0	0	1	Hypertension / abnormality of renal function	Other	Other	Hypertensive
403	1	0	Donor Related - Psychosocial	Non-clinical	Non- or no clinical CI	Withdrew	Lost to follow-up	Not Applicable	1	0	0	1	Other	Other	Other	Normotensive
404	1	0	Donor-Recipient Related	Non-clinical	Non- or no clinical CI	Did not withdraw	Immunological - Positive Cytotoxic Antibody Cross-match	Not Applicable	1	0	0	0	Other	Other	Other	Normotensive
405	1	0	Donor Related - Psychosocial	Non-clinical	Non- or no clinical CI	Withdrew	Withdrew Voluntarily	Not Applicable	1	0	0	1	Other	Other	Other	Normotensive
406	1	0	Donor Related - Medical	Clinical	Clinical CI	Did not withdraw	Renal - Low GFR or CrCL	Not Applicable	1	0	0	1	Hypertension / abnormality of renal function	Abnormal renal function	Other	Normotensive
407	1	0	Donor Related - Medical	Clinical	Clinical CI	Did not withdraw	Virology and Infection Screen - HIV	Not Applicable	1	1	0	1	Other	Other	Other	Normotensive
408	1	3	Donor Related - Medical	Clinical	Clinical CI	Did not withdraw	Renal - Low GFR or CrCL	Not Applicable	1	0	0	1	Hypertension / abnormality of renal function	Abnormal renal function	Other	Normotensive
409	1	0	Donor Related - Medical	Clinical	Clinical CI	Did not withdraw	Virology and Infection Screen - HIV	Not Applicable	1	1	0	1	Other	Other	Other	Normotensive
410	1	0	Donor Related - Medical	Clinical	Clinical CI	Did not withdraw	Virology and Infection Screen - HIV	Not Applicable	1	1	0	1	Other	Other	Other	Normotensive
411	1	1	Donor Related - Psychosocial	Non-clinical	Non- or no clinical CI	Withdrew	Withdrew Voluntarily	Not Applicable	1	0	0	1	Other	Other	Other	Normotensive
412	2	2	Recipient Related	Non-clinical	Non- or no clinical CI	Did not withdraw	Transplant Candidate Demised	Not Applicable	1	0	0	1	Other	Other	Other	Normotensive
413	2	0	Donor Related - Psychosocial	Non-clinical	Non- or no clinical CI	Did not withdraw	Miscellaneous	Donor incarcerated	1	0	0	1	Other	Other	Other	Normotensive
414	1	0	Donor Related - Psychosocial	Non-clinical	Non- or no clinical CI	Withdrew	Withdrew Voluntarily	Not Applicable	1	0	0	1	Other	Other	Other	Normotensive
415	1	0	Donor Related - Medical	Clinical	Clinical CI	Did not withdraw	Hypertension	Not Applicable	1	0	0	1	Hypertension / abnormality of renal function	Other	Other	Hypertensive
416	2	0	Recipient Related	Non-clinical	Non- or no clinical CI	Did not withdraw	Transplant Candidate Demised	Not Applicable	1	0	0	1	Other	Other	Other	Normotensive
417	1	0	Donor Related - Medical	Clinical	Clinical CI	Did not withdraw	Metabolic Profile - Hypertension and Obesity	Not Applicable	0	0	0	1	Hypertension / abnormality of renal function	Other	Other	Hypertensive
418	2	0	Recipient Related	Non-clinical	Non- or no clinical CI	Did not withdraw	Transplant Candidate Demised	Not Applicable	1	0	0	1	Other	Other	Other	Normotensive
419	2	0	Recipient Related	Non-clinical	Non- or no clinical CI	Did not withdraw	Alternate Donation Received - From Deceased Donor (Erroneously)	Not Applicable	1	0	0	1	Other	Other	Other	Normotensive
420	1	0	Donor Related - Medical	Clinical	Clinical CI	Did not withdraw	Hypertension and CKD	Thyroiditis with underlying multi-nodular goitre	1	0	0	1	Hypertension / abnormality of renal function	Abnormal renal function	Other	Hypertensive
421	1	1	Donor Related - Medical	Clinical	Clinical CI	Did not withdraw	Virology and Infection Screen - HIV	Not Applicable	1	1	0	1	Other	Other	Other	Normotensive
422	1	1	Donor Related - Medical	Clinical	Clinical CI	Did not withdraw	Renal - Low GFR or CrCL	Not Applicable	1	0	0	1	Hypertension / abnormality of renal function	Abnormal renal function	Other	Normotensive
423	1	3	Donor Related - Medical	Clinical	Clinical CI	Did not withdraw	Metabolic Profile - Diabetes	Renal dysfunction	1	0	0	1	Other	Other	Other	Normotensive
424	1	0	Donor Related - Psychosocial	Non-clinical	Non- or no clinical CI	Withdrew	Lost to follow-up	Not Applicable	1	0	0	1	Other	Other	Other	Normotensive
425	1	1	Donor Related - Medical	Clinical	Clinical CI	Did not withdraw	Renal - Low GFR or CrCL	Not Applicable	1	0	0	1	Hypertension / abnormality of renal function	Abnormal renal function	Other	Normotensive
426	1	0	Donor Related - Medical	Clinical	Clinical CI	Did not withdraw	Hypertension	Not Applicable	1	0	0	1	Hypertension / abnormality of renal function	Other	Other	Hypertensive
427	1	0	Donor-Recipient Related	Non-clinical	Non- or no clinical CI	Did not withdraw	Immunological - Positive Cytotoxic Antibody Cross-match	Not Applicable	1	0	0	0	Other	Other	Other	Normotensive
428	1	0	Donor-Recipient Related	Non-clinical	Non- or no clinical CI	Did not withdraw	Immunological - Positive Cytotoxic Antibody Cross-match	Not Applicable	1	0	0	0	Other	Other	Other	Normotensive
429	1	0	Donor-Recipient Related	Non-clinical	Non- or no clinical CI	Did not withdraw	Immunological - Positive Cytotoxic Antibody Cross-match	Not Applicable	1	0	0	0	Other	Other	Other	Normotensive
430	1	0	Donor-Recipient Related	Non-clinical	Non- or no clinical CI	Did not withdraw	Immunological - Positive Cytotoxic Antibody Cross-match	Not Applicable	1	0	0	0	Other	Other	Other	Normotensive
431	1	2	Donor Related - Medical	Clinical	Clinical CI	Did not withdraw	Hypertension	Not Applicable	1	0	0	1	Hypertension / abnormality of renal function	Other	Other	Hypertensive
432	1	0	Donor-Recipient Related	Non-clinical	Non- or no clinical CI	Did not withdraw	Immunological - Positive Cytotoxic Antibody Cross-match	Not Applicable	1	0	0	0	Other	Other	Other	Normotensive
433	1	1	Donor Related - Psychosocial	Non-clinical	Non- or no clinical CI	Withdrew	Withdrew Voluntarily	Not Applicable	1	0	0	1	Other	Other	Other	Normotensive
434	1	0	Donor Related - Medical	Clinical	Clinical CI	Did not withdraw	Renal - Low GFR or CrCL	Not Applicable	1	0	0	1	Hypertension / abnormality of renal function	Abnormal renal function	Other	Normotensive
435	1	0	Donor Related - Psychosocial	Non-clinical	Non- or no clinical CI	Withdrew	Withdrew Voluntarily	Not Applicable	1	0	0	1	Other	Other	Other	Normotensive
436	1	1	Donor Related - Medical	Clinical	Clinical CI	Did not withdraw	Metabolic Profile - Hypertension and Obesity	Renal Cysts	0	0	0	1	Hypertension / abnormality of renal function	Other	Other	Hypertensive
437	1	0	Donor Related - Anatomical / Radiological	Non-clinical	Non- or no clinical CI	Did not withdraw	Miscellaneous	Right kidney - large cyst with double renal arteries	1	0	0	1	Other	Other	Other	Normotensive
438	2	0	Recipient Related	Non-clinical	Non- or no clinical CI	Did not withdraw	Transplant Candidate Demised	Not Applicable	1	0	0	1	Other	Other	Other	Normotensive
439	2	0	Recipient Related	Non-clinical	Non- or no clinical CI	Did not withdraw	Transplant Candidate Demised	Not Applicable	1	0	0	1	Other	Other	Other	Normotensive
440	1	0	Donor-Recipient Related	Non-clinical	Non- or no clinical CI	Did not withdraw	Immunological - Positive Cytotoxic Antibody Cross-match	Not Applicable	1	0	0	0	Other	Other	Other	Normotensive
441	1	0	Donor Related - Psychosocial	Non-clinical	Non- or no clinical CI	Withdrew	Withdrew Voluntarily	Not Applicable	1	0	0	1	Other	Other	Other	Normotensive
442	1	3	Donor Related - Medical	Clinical	Clinical CI	Did not withdraw	Hypertension	Not Applicable	1	0	0	1	Hypertension / abnormality of renal function	Other	Other	Hypertensive
443	1	0	Donor Related - Medical	Clinical	Clinical CI	Did not withdraw	Virology and Infection Screen - HIV	Not Applicable	1	1	0	1	Other	Other	Other	Normotensive
444	1	0	Donor Related - Medical	Clinical	Clinical CI	Did not withdraw	Virology and Infection Screen - HIV	Not Applicable	1	1	0	1	Other	Other	Other	Normotensive
445	1	1	Donor Related - Medical	Clinical	Clinical CI	Did not withdraw	Metabolic Profile - Obese Class II (BMI 35-39)	Not Applicable	0	0	0	1	Other	Other	Other	Normotensive
446	1	0	Donor Related - Psychosocial	Non-clinical	Non- or no clinical CI	Did not withdraw	Required Referral to Social Worker / Psychologist / Psychiatrist	Not Applicable	1	0	0	1	Other	Other	Other	Normotensive
447	1	1	Donor Related - Psychosocial	Non-clinical	Non- or no clinical CI	Did not withdraw	Miscellaneous	Polysubstance Abuse - Ethanol, Illicit drugs	1	0	0	1	Other	Other	Other	Normotensive
448	1	0	Donor Related - Medical	Clinical	Clinical CI	Did not withdraw	Virology and Infection Screen - HIV	Not Applicable	1	1	0	1	Other	Other	Other	Normotensive
449	1	1	Donor Related - Psychosocial	Non-clinical	Non- or no clinical CI	Did not withdraw	Required Referral to Social Worker / Psychologist / Psychiatrist	Major Depressive Disorder, Borderline Personality Disorder	1	0	0	1	Other	Other	Other	Normotensive
450	1	0	Donor Related - Medical	Clinical	Clinical CI	Did not withdraw	Metabolic Profile - Obese Class II (BMI 35-39)	Not Applicable	0	0	0	1	Other	Other	Other	Normotensive
451	1	1	Donor Related - Psychosocial	Non-clinical	Non- or no clinical CI	Withdrew	Withdrew Voluntarily	Not Applicable	1	0	0	1	Other	Other	Other	Normotensive
452	1	1	Donor Related - Medical	Clinical	Clinical CI	Did not withdraw	Miscellaneous	Anti-Phospholipid Syndrome	1	0	0	1	Other	Other	Other	Normotensive
453	1	3	Donor Related - Medical	Clinical	Clinical CI	Did not withdraw	Hypertension	Not Applicable	1	0	0	1	Hypertension / abnormality of renal function	Other	Other	Hypertensive
454	1	0	Donor Related - Psychosocial	Non-clinical	Non- or no clinical CI	Withdrew	Lost to follow-up	Not Applicable	1	0	0	1	Other	Other	Other	Normotensive
455	1	0	Donor Related - Psychosocial	Non-clinical	Non- or no clinical CI	Withdrew	Lost to follow-up	Not Applicable	1	0	0	1	Other	Other	Other	Normotensive
456	1	1	Donor Related - Psychosocial	Non-clinical	Non- or no clinical CI	Withdrew	Lost to follow-up	Not Applicable	1	0	0	1	Other	Other	Other	Normotensive
457	1	1	Donor Related - Medical	Clinical	Clinical CI	Did not withdraw	Metabolic Profile - Obese Class I (BMI 30-34)	Not Applicable	0	0	0	1	Other	Other	Other	Normotensive
458	1	0	Donor Related - Medical	Clinical	Clinical CI	Did not withdraw	Metabolic Profile - Obese Class II (BMI 35-39)	Not Applicable	0	0	0	1	Other	Other	Other	Normotensive
459	1	0	Donor Related - Psychosocial	Non-clinical	Non- or no clinical CI	Withdrew	Lost to follow-up	Not Applicable	1	0	0	1	Other	Other	Other	Normotensive
460	1	0	Donor Related - Psychosocial	Non-clinical	Non- or no clinical CI	Withdrew	Lost to follow-up	Not Applicable	1	0	0	1	Other	Other	Other	Normotensive
461	1	0	Donor Related - Psychosocial	Non-clinical	Non- or no clinical CI	Withdrew	Lost to follow-up	Not Applicable	1	0	0	1	Other	Other	Other	Normotensive
462	2	0	Recipient Related	Non-clinical	Non- or no clinical CI	Did not withdraw	Transplant Candidate Medically Ineligible	Not Applicable	1	0	0	1	Other	Other	Other	Normotensive
463	1	0	Donor Related - Psychosocial	Non-clinical	Non- or no clinical CI	Withdrew	Withdrew Voluntarily	Not Applicable	1	0	0	1	Other	Other	Other	Normotensive
464	1	0	Donor Related - Medical	Clinical	Clinical CI	Did not withdraw	Renal - Low GFR or CrCL	Not Applicable	1	0	0	1	Hypertension / abnormality of renal function	Abnormal renal function	Other	Normotensive
465	1	1	Donor Related - Medical	Clinical	Clinical CI	Did not withdraw	Metabolic Profile - Hypertension and Obesity	Not Applicable	0	0	0	1	Hypertension / abnormality of renal function	Other	Other	Hypertensive
466	1	0	Donor Related - Medical	Clinical	Clinical CI	Did not withdraw	Metabolic Profile - Obese Class I (BMI 30-34)	Not Applicable	0	0	0	1	Other	Other	Other	Normotensive
467	2	0	Donor Related - Medical	Non-clinical	Non- or no clinical CI	Did not withdraw	Pregnancy	Not Applicable	1	0	0	1	Other	Other	Other	Normotensive
468	1	1	Donor Related - Psychosocial	Non-clinical	Non- or no clinical CI	Withdrew	Withdrew Voluntarily	Not Applicable	1	0	0	1	Other	Other	Other	Normotensive
469	1	0	Donor Related - Medical	Clinical	Clinical CI	Did not withdraw	Hypertension	Not Applicable	1	0	0	1	Hypertension / abnormality of renal function	Other	Other	Hypertensive
470	1	0	Donor-Recipient Related	Non-clinical	Non- or no clinical CI	Did not withdraw	Immunological - Positive Cytotoxic Antibody Cross-match	Not Applicable	1	0	0	0	Other	Other	Other	Normotensive
471	1	0	Donor Related - Medical	Clinical	Clinical CI	Did not withdraw	Hypertension and CKD	Not Applicable	1	0	0	1	Hypertension / abnormality of renal function	Abnormal renal function	Other	Hypertensive
472	2	0	Recipient Related	Non-clinical	Non- or no clinical CI	Did not withdraw	Transplant Candidate Demised	Not Applicable	1	0	0	1	Other	Other	Other	Normotensive
473	2	0	Recipient Related	Non-clinical	Non- or no clinical CI	Did not withdraw	Transplant Candidate Demised	Not Applicable	1	0	0	1	Other	Other	Other	Normotensive
474	1	0	Donor Related - Medical	Clinical	Clinical CI	Did not withdraw	Virology and Infection Screen - HIV	Not Applicable	1	1	0	1	Other	Other	Other	Normotensive
475	1	0	Donor-Recipient Related	Non-clinical	Non- or no clinical CI	Did not withdraw	Immunological - ABO Incompatibility	Not Applicable	1	0	1	1	Other	Other	Other	Normotensive
476	1	0	Donor-Recipient Related	Non-clinical	Non- or no clinical CI	Did not withdraw	Immunological - ABO Incompatibility	Not Applicable	1	0	1	1	Other	Other	Other	Normotensive
477	2	0	Recipient Related	Non-clinical	Non- or no clinical CI	Did not withdraw	Transplant Candidate Demised	Not Applicable	1	0	0	1	Other	Other	Other	Normotensive
478	2	0	Recipient Related	Non-clinical	Non- or no clinical CI	Did not withdraw	Transplant Candidate Medically Ineligible	Not Applicable	1	0	0	1	Other	Other	Other	Normotensive
479	2	0	Recipient Related	Non-clinical	Non- or no clinical CI	Did not withdraw	Transplant Candidate Demised	Not Applicable	1	0	0	1	Other	Other	Other	Normotensive
480	1	0	Donor Related - Medical	Clinical	Clinical CI	Did not withdraw	Virology and Infection Screen - HIV	Not Applicable	1	1	0	1	Other	Other	Other	Normotensive
481	1	3	Donor Related - Psychosocial	Non-clinical	Non- or no clinical CI	Withdrew	Withdrew Voluntarily	Not Applicable	1	0	0	1	Other	Other	Other	Normotensive
482	1	0	Donor-Recipient Related	Non-clinical	Non- or no clinical CI	Did not withdraw	Immunological - Positive Cytotoxic Antibody Cross-match	Not Applicable	1	0	0	0	Other	Other	Other	Normotensive
483	1	1	Donor Related - Medical	Clinical	Clinical CI	Did not withdraw	Hypertension	Not Applicable	1	0	0	1	Hypertension / abnormality of renal function	Other	Other	Hypertensive
484	1	1	Donor Related - Medical	Clinical	Clinical CI	Did not withdraw	Metabolic Profile - Hypertension and Obesity	Not Applicable	0	0	0	1	Hypertension / abnormality of renal function	Other	Other	Hypertensive
485	1	0	Donor-Recipient Related	Non-clinical	Non- or no clinical CI	Did not withdraw	Immunological - ABO Incompatibility	Not Applicable	1	0	1	1	Other	Other	Other	Normotensive
486	1	0	Donor Related - Medical	Clinical	Clinical CI	Did not withdraw	Hypertension	Chronic Ethanol Abuse	1	0	0	1	Hypertension / abnormality of renal function	Other	Other	Hypertensive
487	1	1	Donor Related - Psychosocial	Non-clinical	Non- or no clinical CI	Withdrew	Withdrew Voluntarily	Not Applicable	1	0	0	1	Other	Other	Other	Normotensive
488	1	0	Donor Related - Psychosocial	Non-clinical	Non- or no clinical CI	Withdrew	Withdrew Voluntarily	Not Applicable	1	0	0	1	Other	Other	Other	Normotensive
489	1	0	Donor Related - Medical	Clinical	Clinical CI	Did not withdraw	Metabolic Profile - Obese Class III (BMI =40)	Not Applicable	0	0	0	1	Other	Other	Other	Normotensive
490	1	1	Donor-Recipient Related	Non-clinical	Non- or no clinical CI	Did not withdraw	Immunological - ABO Incompatibility	Not Applicable	1	0	1	1	Other	Other	Other	Normotensive
491	1	2	Donor-Recipient Related	Non-clinical	Non- or no clinical CI	Did not withdraw	Immunological - Positive Cytotoxic Antibody Cross-match	Not Applicable	1	0	0	0	Other	Other	Other	Normotensive
492	1	3	Donor Related - Medical	Clinical	Clinical CI	Did not withdraw	Metabolic Profile - Obese Class II (BMI 35-39)	Not Applicable	0	0	0	1	Other	Other	Other	Normotensive
493	1	0	Donor-Recipient Related	Non-clinical	Non- or no clinical CI	Did not withdraw	Immunological - ABO Incompatibility	Not Applicable	1	0	1	1	Other	Other	Other	Normotensive
494	1	0	Donor Related - Medical	Clinical	Clinical CI	Did not withdraw	Hypertension	Not Applicable	1	0	0	1	Hypertension / abnormality of renal function	Other	Other	Hypertensive
495	1	0	Donor Related - Medical	Clinical	Clinical CI	Did not withdraw	Virology and Infection Screen - HIV	Hypertension	1	1	0	1	Other	Other	Other	Normotensive
496	1	0	Donor-Recipient Related	Non-clinical	Non- or no clinical CI	Did not withdraw	Immunological - ABO Incompatibility	Not Applicable	1	0	1	1	Other	Other	Other	Normotensive
497	1	0	Donor Related - Psychosocial	Non-clinical	Non- or no clinical CI	Withdrew	Withdrew Voluntarily	Not Applicable	1	0	0	1	Other	Other	Other	Normotensive
498	1	0	Donor Related - Medical	Clinical	Clinical CI	Did not withdraw	Hypertension	Not Applicable	1	0	0	1	Hypertension / abnormality of renal function	Other	Other	Hypertensive
499	1	0	Donor Related - Medical	Clinical	Clinical CI	Did not withdraw	Hypertension	Not Applicable	1	0	0	1	Hypertension / abnormality of renal function	Other	Other	Hypertensive
500	1	0	Donor Related - Medical	Clinical	Clinical CI	Did not withdraw	Renal - Low GFR or CrCL	Not Applicable	1	0	0	1	Hypertension / abnormality of renal function	Abnormal renal function	Other	Normotensive
501	1	0	Donor Related - Medical	Clinical	Clinical CI	Did not withdraw	Virology and Infection Screen - HIV	Not Applicable	1	1	0	1	Other	Other	Other	Normotensive
502	1	0	Donor Related - Psychosocial	Non-clinical	Non- or no clinical CI	Withdrew	Withdrew Voluntarily	Not Applicable	1	0	0	1	Other	Other	Other	Normotensive
503	1	0	Donor Related - Medical	Clinical	Clinical CI	Did not withdraw	Hypertension	Not Applicable	1	0	0	1	Hypertension / abnormality of renal function	Other	Other	Hypertensive
504	1	0	Donor-Recipient Related	Non-clinical	Non- or no clinical CI	Did not withdraw	Immunological - ABO Incompatibility	Not Applicable	1	0	1	1	Other	Other	Other	Normotensive
505	1	0	Donor Related - Medical	Clinical	Clinical CI	Did not withdraw	Hypertension	Not Applicable	1	0	0	1	Hypertension / abnormality of renal function	Other	Other	Hypertensive
506	1	1	Donor Related - Medical	Clinical	Clinical CI	Did not withdraw	Hypertension and CKD	Not Applicable	1	0	0	1	Hypertension / abnormality of renal function	Abnormal renal function	Other	Hypertensive
507	1	0	Donor Related - Psychosocial	Non-clinical	Non- or no clinical CI	Withdrew	Withdrew Voluntarily	Not Applicable	1	0	0	1	Other	Other	Other	Normotensive
508	1	0	Donor Related - Psychosocial	Non-clinical	Non- or no clinical CI	Withdrew	Withdrew Voluntarily	Not Applicable	1	0	0	1	Other	Other	Other	Normotensive
509	1	0	Donor Related - Medical	Clinical	Clinical CI	Did not withdraw	Virology and Infection Screen - HIV	Not Applicable	1	1	0	1	Other	Other	Other	Normotensive
510	1	0	Donor Related - Medical	Clinical	Clinical CI	Did not withdraw	Hypertension	Not Applicable	1	0	0	1	Hypertension / abnormality of renal function	Other	Other	Hypertensive
511	1	1	Donor Related - Anatomical / Radiological	Non-clinical	Non- or no clinical CI	Did not withdraw	Abnormal Renal Vessels on CT Angiogram	Not Applicable	1	0	0	1	Other	Other	Other	Normotensive
512	2	0	Recipient Related	Non-clinical	Non- or no clinical CI	Did not withdraw	Transplant Candidate Medically Ineligible	Not Applicable	1	0	0	1	Other	Other	Other	Normotensive
513	1	0	Donor Related - Psychosocial	Non-clinical	Non- or no clinical CI	Withdrew	Withdrew Voluntarily	Not Applicable	1	0	0	1	Other	Other	Other	Normotensive
514	1	0	Donor Related - Psychosocial	Non-clinical	Non- or no clinical CI	Withdrew	Withdrew Voluntarily	Not Applicable	1	0	0	1	Other	Other	Other	Normotensive
515	2	0	Recipient Related	Non-clinical	Non- or no clinical CI	Did not withdraw	Transplant Candidate Demised	Not Applicable	1	0	0	1	Other	Other	Other	Normotensive
516	1	0	Donor Related - Medical	Clinical	Clinical CI	Did not withdraw	Miscellaneous	Glomerulonephritis	1	0	0	1	Other	Other	Other	Normotensive
517	1	0	Donor Related - Psychosocial	Non-clinical	Non- or no clinical CI	Withdrew	Lost to follow-up	Not Applicable	1	0	0	1	Other	Other	Other	Normotensive
518	1	1	Donor Related - Anatomical / Radiological	Clinical	Clinical CI	Did not withdraw	Miscellaneous	Congenital Renal Anomaly (Crossed fused renal ectopia)	1	0	0	1	Other	Other	Other	Normotensive
519	1	1	Donor Related - Psychosocial	Non-clinical	Non- or no clinical CI	Withdrew	Withdrew Voluntarily	Not Applicable	1	0	0	1	Other	Other	Other	Normotensive
520	1	0	Donor Related - Psychosocial	Non-clinical	Non- or no clinical CI	Withdrew	Withdrew Voluntarily	Not Applicable	1	0	0	1	Other	Other	Other	Normotensive
521	1	0	Donor Related - Medical	Clinical	Clinical CI	Did not withdraw	Virology and Infection Screen - HIV	Not Applicable	1	1	0	1	Other	Other	Other	Normotensive
522	1	0	Donor Related - Medical	Clinical	Clinical CI	Did not withdraw	Hypertension	Not Applicable	1	0	0	1	Hypertension / abnormality of renal function	Other	Other	Hypertensive
523	2	0	Recipient Related	Non-clinical	Non- or no clinical CI	Did not withdraw	Miscellaneous	Recipient transferred to private sector for further care	1	0	0	1	Other	Other	Other	Normotensive
524	1	1	Donor Related - Medical	Clinical	Clinical CI	Did not withdraw	Miscellaneous	Ankylosing Spondylitis	1	0	0	1	Other	Other	Other	Normotensive
525	1	0	Donor Related - Medical	Clinical	Clinical CI	Did not withdraw	Hypertension	Not Applicable	1	0	0	1	Hypertension / abnormality of renal function	Other	Other	Hypertensive
526	1	1	Donor Related - Medical	Clinical	Clinical CI	Did not withdraw	Renal - Proteinuria	Not Applicable	1	0	0	1	Hypertension / abnormality of renal function	Other	Proteinuria	Normotensive
527	1	2	Donor Related - Medical	Clinical	Clinical CI	Did not withdraw	Metabolic Profile - Hypertension and Obesity	Renal dysfunction,Recurrent UTIs, Unilateral hydronephrosis	0	0	0	1	Hypertension / abnormality of renal function	Other	Other	Hypertensive
528	1	0	Donor Related - Psychosocial	Non-clinical	Non- or no clinical CI	Withdrew	Withdrew Voluntarily	Not Applicable	1	0	0	1	Other	Other	Other	Normotensive
529	1	0	Donor Related - Medical	Clinical	Clinical CI	Did not withdraw	Renal - Low GFR or CrCL	Not Applicable	1	0	0	1	Hypertension / abnormality of renal function	Abnormal renal function	Other	Normotensive
530	1	1	Donor Related - Anatomical / Radiological	Clinical	Clinical CI	Did not withdraw	Abnormal Renal Vessels on CT Angiogram	Dyslipidemia	1	0	0	1	Other	Other	Other	Normotensive
531	1	1	Donor Related - Psychosocial	Non-clinical	Non- or no clinical CI	Withdrew	Withdrew Voluntarily	Not Applicable	1	0	0	1	Other	Other	Other	Normotensive
532	1	0	Donor Related - Medical	Clinical	Clinical CI	Did not withdraw	Hypertension	Not Applicable	1	0	0	1	Hypertension / abnormality of renal function	Other	Other	Hypertensive
533	1	0	Donor Related - Medical	Clinical	Clinical CI	Did not withdraw	Virology and Infection Screen - CMV	Lost to follow-up	1	0	0	1	Other	Other	Other	Normotensive
534	2	0	Donor Related - Medical	Non-clinical	Non- or no clinical CI	Did not withdraw	Pregnancy	Not Applicable	1	0	0	1	Other	Other	Other	Normotensive
535	1	0	Donor Related - Psychosocial	Non-clinical	Non- or no clinical CI	Withdrew	Lost to follow-up	Not Applicable	1	0	0	1	Other	Other	Other	Normotensive
536	1	0	Donor Related - Psychosocial	Non-clinical	Non- or no clinical CI	Withdrew	Lost to follow-up	Not Applicable	1	0	0	1	Other	Other	Other	Normotensive
537	1	1	Donor Related - Psychosocial	Non-clinical	Non- or no clinical CI	Withdrew	Lost to follow-up	Not Applicable	1	0	0	1	Other	Other	Other	Normotensive
538	1	0	Donor Related - Psychosocial	Non-clinical	Non- or no clinical CI	Withdrew	Lost to follow-up	Not Applicable	1	0	0	1	Other	Other	Other	Normotensive
539	1	0	Donor-Recipient Related	Non-clinical	Non- or no clinical CI	Did not withdraw	Immunological - ABO Incompatibility	Not Applicable	1	0	1	1	Other	Other	Other	Normotensive
540	2	0	Recipient Related	Non-clinical	Non- or no clinical CI	Did not withdraw	Transplant Candidate Demised	Not Applicable	1	0	0	1	Other	Other	Other	Normotensive
541	1	1	Donor Related - Anatomical / Radiological	Clinical	Clinical CI	Did not withdraw	Abnormal Renal Vessels on CT Angiogram	Voluntarily withdrew	1	0	0	1	Other	Other	Other	Normotensive
542	1	0	Donor Related - Medical	Clinical	Clinical CI	Did not withdraw	Hypertension	Not Applicable	1	0	0	1	Hypertension / abnormality of renal function	Other	Other	Hypertensive
543	1	0	Donor-Recipient Related	Non-clinical	Non- or no clinical CI	Did not withdraw	Immunological - ABO Incompatibility	Not Applicable	1	0	1	1	Other	Other	Other	Normotensive
544	1	1	Donor Related - Psychosocial	Non-clinical	Non- or no clinical CI	Withdrew	Lost to follow-up	Not Applicable	1	0	0	1	Other	Other	Other	Normotensive
545	1	0	Donor-Recipient Related	Non-clinical	Non- or no clinical CI	Did not withdraw	Immunological - ABO Incompatibility	Not Applicable	1	0	1	1	Other	Other	Other	Normotensive
546	1	0	Donor-Recipient Related	Non-clinical	Non- or no clinical CI	Did not withdraw	Immunological - ABO Incompatibility	Not Applicable	1	0	1	1	Other	Other	Other	Normotensive
547	1	0	Donor Related - Psychosocial	Non-clinical	Non- or no clinical CI	Withdrew	Lost to follow-up	Not Applicable	1	0	0	1	Other	Other	Other	Normotensive
548	1	0	Donor Related - Psychosocial	Non-clinical	Non- or no clinical CI	Withdrew	Lost to follow-up	Not Applicable	1	0	0	1	Other	Other	Other	Normotensive
549	1	0	Donor-Recipient Related	Non-clinical	Non- or no clinical CI	Did not withdraw	Immunological - ABO Incompatibility	Not Applicable	1	0	1	1	Other	Other	Other	Normotensive
550	1	0	Donor Related - Psychosocial	Non-clinical	Non- or no clinical CI	Withdrew	Lost to follow-up	Not Applicable	1	0	0	1	Other	Other	Other	Normotensive
551	1	0	Donor Related - Psychosocial	Non-clinical	Non- or no clinical CI	Withdrew	Lost to follow-up	Not Applicable	1	0	0	1	Other	Other	Other	Normotensive
552	1	1	Donor Related - Medical	Clinical	Clinical CI	Did not withdraw	Metabolic Profile - Obese Class II (BMI 35-39)	Not Applicable	0	0	0	1	Other	Other	Other	Normotensive
553	1	0	Donor Related - Psychosocial	Non-clinical	Non- or no clinical CI	Withdrew	Lost to follow-up	Not Applicable	1	0	0	1	Other	Other	Other	Normotensive
554	1	0	Donor Related - Medical	Clinical	Clinical CI	Did not withdraw	Metabolic Profile - Obese Class I (BMI 30-34)	Chronic Venous Insufficiency	0	0	0	1	Other	Other	Other	Normotensive
555	1	1	Donor Related - Psychosocial	Non-clinical	Non- or no clinical CI	Withdrew	Withdrew Voluntarily	Not Applicable	1	0	0	1	Other	Other	Other	Normotensive
556	1	1	Donor Related - Medical	Clinical	Clinical CI	Did not withdraw	Metabolic Profile - Obese Class II (BMI 35-39)	Not Applicable	0	0	0	1	Other	Other	Other	Normotensive
557	1	0	Donor-Recipient Related	Non-clinical	Non- or no clinical CI	Did not withdraw	Immunological - ABO Incompatibility	Not Applicable	1	0	1	1	Other	Other	Other	Normotensive
558	1	0	Donor-Recipient Related	Non-clinical	Non- or no clinical CI	Did not withdraw	Immunological - ABO Incompatibility	Not Applicable	1	0	1	1	Other	Other	Other	Normotensive
559	1	0	Donor Related - Medical	Clinical	Clinical CI	Did not withdraw	Metabolic Profile - Obese Class II (BMI 35-39)	Not Applicable	0	0	0	1	Other	Other	Other	Normotensive
560	2	0	Recipient Related	Non-clinical	Non- or no clinical CI	Did not withdraw	Transplant Candidate Demised	Not Applicable	1	0	0	1	Other	Other	Other	Normotensive
561	1	1	Donor-Recipient Related	Non-clinical	Non- or no clinical CI	Did not withdraw	Immunological - ABO Incompatibility	Not Applicable	1	0	1	1	Other	Other	Other	Normotensive
562	1	1	Donor Related - Psychosocial	Non-clinical	Non- or no clinical CI	Withdrew	Withdrew Voluntarily	Not Applicable	1	0	0	1	Other	Other	Other	Normotensive
563	1	0	Donor Related - Medical	Clinical	Clinical CI	Did not withdraw	Hypertension	Not Applicable	1	0	0	1	Hypertension / abnormality of renal function	Other	Other	Hypertensive
564	2	1	Recipient Related	Non-clinical	Non- or no clinical CI	Did not withdraw	Alternate Donation Received - From Alternate Living Donor	Not Applicable	1	0	0	1	Other	Other	Other	Normotensive
565	2	1	Recipient Related	Non-clinical	Non- or no clinical CI	Did not withdraw	Alternate Donation Received - From Alternate Living Donor	Not Applicable	1	0	0	1	Other	Other	Other	Normotensive
566	1	0	Donor-Recipient Related	Non-clinical	Non- or no clinical CI	Did not withdraw	Immunological - ABO Incompatibility	Not Applicable	1	0	1	1	Other	Other	Other	Normotensive
567	1	0	Donor-Recipient Related	Non-clinical	Non- or no clinical CI	Did not withdraw	Immunological - ABO Incompatibility	Not Applicable	1	0	1	1	Other	Other	Other	Normotensive
568	1	0	Donor-Recipient Related	Non-clinical	Non- or no clinical CI	Did not withdraw	Immunological - ABO Incompatibility	Not Applicable	1	0	1	1	Other	Other	Other	Normotensive
569	1	0	Donor-Recipient Related	Non-clinical	Non- or no clinical CI	Did not withdraw	Immunological - ABO Incompatibility	Not Applicable	1	0	1	1	Other	Other	Other	Normotensive
570	1	0	Donor-Recipient Related	Non-clinical	Non- or no clinical CI	Did not withdraw	Immunological - ABO Incompatibility	Not Applicable	1	0	1	1	Other	Other	Other	Normotensive
571	1	1	Donor-Recipient Related	Non-clinical	Non- or no clinical CI	Did not withdraw	Immunological - ABO Incompatibility	Not Applicable	1	0	1	1	Other	Other	Other	Normotensive
572	1	0	Donor-Recipient Related	Non-clinical	Non- or no clinical CI	Did not withdraw	Immunological - ABO Incompatibility	Not Applicable	1	0	1	1	Other	Other	Other	Normotensive
573	1	0	Donor Related - Medical	Clinical	Clinical CI	Did not withdraw	Metabolic Profile - Pre-Obese (BMI 25-29)	Not Applicable	0	0	0	1	Other	Other	Other	Normotensive
574	1	0	Donor Related - Psychosocial	Non-clinical	Non- or no clinical CI	Withdrew	Lost to follow-up	Not Applicable	1	0	0	1	Other	Other	Other	Normotensive
575	1	0	Donor Related - Psychosocial	Non-clinical	Non- or no clinical CI	Withdrew	Lost to follow-up	Not Applicable	1	0	0	1	Other	Other	Other	Normotensive
576	1	0	Donor Related - Psychosocial	Non-clinical	Non- or no clinical CI	Withdrew	Lost to follow-up	Not Applicable	1	0	0	1	Other	Other	Other	Normotensive
577	1	0	Donor-Recipient Related	Non-clinical	Non- or no clinical CI	Did not withdraw	Immunological - ABO Incompatibility	Not Applicable	1	0	1	1	Other	Other	Other	Normotensive
578	1	0	Donor-Recipient Related	Non-clinical	Non- or no clinical CI	Did not withdraw	Immunological - ABO Incompatibility	Not Applicable	1	0	1	1	Other	Other	Other	Normotensive
579	1	0	Donor-Recipient Related	Non-clinical	Non- or no clinical CI	Did not withdraw	Immunological - ABO Incompatibility	Not Applicable	1	0	1	1	Other	Other	Other	Normotensive
580	1	0	Donor Related - Medical	Clinical	Clinical CI	Did not withdraw	Recurrent UTIs	Not Applicable	1	0	0	1	Other	Other	Other	Normotensive
581	1	0	Donor Related - Psychosocial	Non-clinical	Non- or no clinical CI	Withdrew	Lost to follow-up	Not Applicable	1	0	0	1	Other	Other	Other	Normotensive
582	1	3	Donor Related - Medical	Clinical	Clinical CI	Did not withdraw	Hypertension	Not Applicable	1	0	0	1	Hypertension / abnormality of renal function	Other	Other	Hypertensive
583	1	1	Donor Related - Psychosocial	Non-clinical	Non- or no clinical CI	Withdrew	Withdrew Voluntarily	Not Applicable	1	0	0	1	Other	Other	Other	Normotensive
584	1	0	Donor Related - Medical	Clinical	Clinical CI	Did not withdraw	Hypertension	Not Applicable	1	0	0	1	Hypertension / abnormality of renal function	Other	Other	Hypertensive
585	1	1	Donor Related - Medical	Clinical	Clinical CI	Did not withdraw	Metabolic Profile - Obese Class I (BMI 30-34)	Not Applicable	0	0	0	1	Other	Other	Other	Normotensive
586	1	1	Donor Related - Medical	Clinical	Clinical CI	Did not withdraw	Hypertension	Not Applicable	1	0	0	1	Hypertension / abnormality of renal function	Other	Other	Hypertensive
587	1	0	Donor-Recipient Related	Non-clinical	Non- or no clinical CI	Did not withdraw	Immunological - Positive Cytotoxic Antibody Cross-match	Not Applicable	1	0	0	0	Other	Other	Other	Normotensive
588	1	0	Donor Related - Psychosocial	Non-clinical	Non- or no clinical CI	Withdrew	Withdrew Voluntarily	Not Applicable	1	0	0	1	Other	Other	Other	Normotensive
589	1	0	Donor-Recipient Related	Non-clinical	Non- or no clinical CI	Did not withdraw	Immunological - ABO Incompatibility	Not Applicable	1	0	1	1	Other	Other	Other	Normotensive
590	1	0	Donor Related - Psychosocial	Non-clinical	Non- or no clinical CI	Withdrew	Withdrew Voluntarily	Not Applicable	1	0	0	1	Other	Other	Other	Normotensive
591	1	0	Donor-Recipient Related	Non-clinical	Non- or no clinical CI	Did not withdraw	Immunological - ABO Incompatibility	Not Applicable	1	0	1	1	Other	Other	Other	Normotensive
592	1	0	Donor-Recipient Related	Non-clinical	Non- or no clinical CI	Did not withdraw	Immunological - ABO Incompatibility	Not Applicable	1	0	1	1	Other	Other	Other	Normotensive
593	1	0	Donor-Recipient Related	Non-clinical	Non- or no clinical CI	Did not withdraw	Immunological - ABO Incompatibility	Not Applicable	1	0	1	1	Other	Other	Other	Normotensive
594	1	0	Donor-Recipient Related	Non-clinical	Non- or no clinical CI	Did not withdraw	Immunological - ABO Incompatibility	Not Applicable	1	0	1	1	Other	Other	Other	Normotensive
595	1	0	Donor-Recipient Related	Non-clinical	Non- or no clinical CI	Did not withdraw	Immunological - ABO Incompatibility	Not Applicable	1	0	1	1	Other	Other	Other	Normotensive
596	1	0	Donor Related - Medical	Clinical	Clinical CI	Did not withdraw	Metabolic Profile - Obese Class II (BMI 35-39)	Not Applicable	0	0	0	1	Other	Other	Other	Normotensive
597	1	0	Donor Related - Medical	Clinical	Clinical CI	Did not withdraw	Metabolic Profile - Obese Class III (BMI =40)	Not Applicable	0	0	0	1	Other	Other	Other	Normotensive
598	1	0	Donor Related - Psychosocial	Non-clinical	Non- or no clinical CI	Withdrew	Withdrew Voluntarily	Not Applicable	1	0	0	1	Other	Other	Other	Normotensive
599	1	2	Donor Related - Psychosocial	Non-clinical	Non- or no clinical CI	Withdrew	Withdrew Voluntarily	Not Applicable	1	0	0	1	Other	Other	Other	Normotensive
600	1	0	Donor-Recipient Related	Non-clinical	Non- or no clinical CI	Did not withdraw	Immunological - ABO Incompatibility	Not Applicable	1	0	1	1	Other	Other	Other	Normotensive
601	1	0	Donor Related - Psychosocial	Non-clinical	Non- or no clinical CI	Withdrew	Lost to follow-up	Not Applicable	1	0	0	1	Other	Other	Other	Normotensive
602	1	0	Donor-Recipient Related	Non-clinical	Non- or no clinical CI	Did not withdraw	Immunological - ABO Incompatibility	Not Applicable	1	0	1	1	Other	Other	Other	Normotensive
603	1	2	Donor-Recipient Related	Non-clinical	Non- or no clinical CI	Did not withdraw	Immunological - ABO Incompatibility	Not Applicable	1	0	1	1	Other	Other	Other	Normotensive
604	1	0	Donor Related - Psychosocial	Non-clinical	Non- or no clinical CI	Withdrew	Withdrew Voluntarily	Not Applicable	1	0	0	1	Other	Other	Other	Normotensive
605	1	2	Donor-Recipient Related	Non-clinical	Non- or no clinical CI	Did not withdraw	Immunological - ABO Incompatibility	Not Applicable	1	0	1	1	Other	Other	Other	Normotensive
606	1	0	Donor Related - Psychosocial	Non-clinical	Non- or no clinical CI	Did not withdraw	Required Referral to Social Worker / Psychologist / Psychiatrist	Recipient demised pending donor psychological work-up	1	0	0	1	Other	Other	Other	Normotensive
607	1	0	Donor Related - Psychosocial	Non-clinical	Non- or no clinical CI	Withdrew	Lost to follow-up	Not Applicable	1	0	0	1	Other	Other	Other	Normotensive
608	1	0	Donor Related - Psychosocial	Non-clinical	Non- or no clinical CI	Withdrew	Withdrew Voluntarily	Not Applicable	1	0	0	1	Other	Other	Other	Normotensive
609	1	1	Donor-Recipient Related	Non-clinical	Non- or no clinical CI	Did not withdraw	Immunological - ABO Incompatibility	Not Applicable	1	0	1	1	Other	Other	Other	Normotensive
610	1	0	Donor Related - Medical	Clinical	Clinical CI	Did not withdraw	Hypertension	Not Applicable	1	0	0	1	Hypertension / abnormality of renal function	Other	Other	Hypertensive
611	1	0	Donor Related - Medical	Clinical	Clinical CI	Did not withdraw	Hypertension	Not Applicable	1	0	0	1	Hypertension / abnormality of renal function	Other	Other	Hypertensive
612	1	1	Donor Related - Medical	Clinical	Clinical CI	Did not withdraw	Metabolic Profile - Pre-Obese (BMI 25-29)	Not Applicable	0	0	0	1	Other	Other	Other	Normotensive
613	1	0	Donor-Recipient Related	Non-clinical	Non- or no clinical CI	Did not withdraw	Immunological - ABO Incompatibility	Not Applicable	1	0	1	1	Other	Other	Other	Normotensive
614	1	1	Donor-Recipient Related	Non-clinical	Non- or no clinical CI	Did not withdraw	Immunological - ABO Incompatibility	Not Applicable	1	0	1	1	Other	Other	Other	Normotensive
615	1	1	Donor Related - Medical	Clinical	Clinical CI	Did not withdraw	Metabolic Profile - Obese Class I (BMI 30-34)	Not Applicable	0	0	0	1	Other	Other	Other	Normotensive
616	1	0	Donor Related - Medical	Clinical	Clinical CI	Did not withdraw	Virology and Infection Screen - HIV	Concurrent CMV infection (IgM and IgG positive)	1	1	0	1	Other	Other	Other	Normotensive
617	1	0	Donor-Recipient Related	Non-clinical	Non- or no clinical CI	Did not withdraw	Immunological - ABO Incompatibility	Not Applicable	1	0	1	1	Other	Other	Other	Normotensive
618	1	0	Donor-Recipient Related	Non-clinical	Non- or no clinical CI	Did not withdraw	Immunological - ABO Incompatibility	Not Applicable	1	0	1	1	Other	Other	Other	Normotensive
619	1	2	Donor Related - Psychosocial	Non-clinical	Non- or no clinical CI	Withdrew	Lost to follow-up	Not Applicable	1	0	0	1	Other	Other	Other	Normotensive
620	1	1	Donor Related - Psychosocial	Non-clinical	Non- or no clinical CI	Withdrew	Withdrew Voluntarily	Not Applicable	1	0	0	1	Other	Other	Other	Normotensive
621	2	1	Recipient Related	Non-clinical	Non- or no clinical CI	Did not withdraw	Transplant Candidate Demised	Not Applicable	1	0	0	1	Other	Other	Other	Normotensive
622	2	1	Recipient Related	Non-clinical	Non- or no clinical CI	Did not withdraw	Transplant Candidate Demised	Not Applicable	1	0	0	1	Other	Other	Other	Normotensive
623	2	1	Recipient Related	Non-clinical	Non- or no clinical CI	Did not withdraw	Transplant Candidate Demised	Not Applicable	1	0	0	1	Other	Other	Other	Normotensive
624	1	1	Donor-Recipient Related	Non-clinical	Non- or no clinical CI	Did not withdraw	Immunological - ABO Incompatibility	Not Applicable	1	0	1	1	Other	Other	Other	Normotensive
625	1	0	Donor-Recipient Related	Non-clinical	Non- or no clinical CI	Did not withdraw	Immunological - ABO Incompatibility	Not Applicable	1	0	1	1	Other	Other	Other	Normotensive
626	1	0	Donor-Recipient Related	Non-clinical	Non- or no clinical CI	Did not withdraw	Immunological - ABO Incompatibility	Not Applicable	1	0	1	1	Other	Other	Other	Normotensive
627	1	0	Donor-Recipient Related	Non-clinical	Non- or no clinical CI	Did not withdraw	Immunological - ABO Incompatibility	Not Applicable	1	0	1	1	Other	Other	Other	Normotensive
628	2	0	Recipient Related	Non-clinical	Non- or no clinical CI	Did not withdraw	Transplant Candidate Demised	Not Applicable	1	0	0	1	Other	Other	Other	Normotensive
629	1	0	Donor Related - Medical	Clinical	Clinical CI	Did not withdraw	Virology and Infection Screen - Hep C Ab (+)	Not Applicable	1	0	0	1	Other	Other	Other	Normotensive
630	1	0	Donor Related - Medical	Clinical	Clinical CI	Did not withdraw	Metabolic Profile - Obese Class II (BMI 35-39)	Not Applicable	0	0	0	1	Other	Other	Other	Normotensive
631	1	0	Donor-Recipient Related	Non-clinical	Non- or no clinical CI	Did not withdraw	Immunological - ABO Incompatibility	Not Applicable	1	0	1	1	Other	Other	Other	Normotensive
632	1	0	Donor-Recipient Related	Non-clinical	Non- or no clinical CI	Did not withdraw	Immunological - ABO Incompatibility	Not Applicable	1	0	1	1	Other	Other	Other	Normotensive
633	2	1	Recipient Related	Non-clinical	Non- or no clinical CI	Did not withdraw	Transplant Candidate Demised	Not Applicable	1	0	0	1	Other	Other	Other	Normotensive
634	1	1	Donor Related - Medical	Clinical	Clinical CI	Did not withdraw	Metabolic Profile - Obese Class I (BMI 30-34)	Not Applicable	0	0	0	1	Other	Other	Other	Normotensive
635	1	1	Donor-Recipient Related	Non-clinical	Non- or no clinical CI	Did not withdraw	Immunological - ABO Incompatibility	Not Applicable	1	0	1	1	Other	Other	Other	Normotensive
636	1	0	Donor Related - Medical	Clinical	Clinical CI	Did not withdraw	Metabolic Profile - Hypertension and Obesity	Not Applicable	0	0	0	1	Hypertension / abnormality of renal function	Other	Other	Hypertensive
637	2	0	Recipient Related	Non-clinical	Non- or no clinical CI	Did not withdraw	Transplant Candidate Demised	Not Applicable	1	0	0	1	Other	Other	Other	Normotensive
638	1	3	Donor Related - Psychosocial	Non-clinical	Non- or no clinical CI	Withdrew	Lost to follow-up	Not Applicable	1	0	0	1	Other	Other	Other	Normotensive
639	1	1	Donor-Recipient Related	Non-clinical	Non- or no clinical CI	Did not withdraw	Immunological - Positive Cytotoxic Antibody Cross-match	Not Applicable	1	0	0	0	Other	Other	Other	Normotensive
640	1	0	Donor Related - Psychosocial	Non-clinical	Non- or no clinical CI	Withdrew	Lost to follow-up	Not Applicable	1	0	0	1	Other	Other	Other	Normotensive
641	2	0	Recipient Related	Non-clinical	Non- or no clinical CI	Did not withdraw	Transplant Candidate Demised	Not Applicable	1	0	0	1	Other	Other	Other	Normotensive
642	1	0	Donor Related - Medical	Clinical	Clinical CI	Did not withdraw	Metabolic Profile - Obese Class I (BMI 30-34)	Not Applicable	0	0	0	1	Other	Other	Other	Normotensive
643	1	0	Donor Related - Medical	Clinical	Clinical CI	Did not withdraw	Virology and Infection Screen - HIV	Not Applicable	1	1	0	1	Other	Other	Other	Normotensive
644	1	0	Donor Related - Medical	Clinical	Clinical CI	Did not withdraw	Hypertension	Not Applicable	1	0	0	1	Hypertension / abnormality of renal function	Other	Other	Hypertensive
645	1	0	Donor-Recipient Related	Non-clinical	Non- or no clinical CI	Did not withdraw	Immunological - Positive Cytotoxic Antibody Cross-match	Not Applicable	1	0	0	0	Other	Other	Other	Normotensive
646	1	0	Donor Related - Medical	Clinical	Clinical CI	Did not withdraw	Virology and Infection Screen - HIV	Not Applicable	1	1	0	1	Other	Other	Other	Normotensive
647	1	1	Donor-Recipient Related	Non-clinical	Non- or no clinical CI	Did not withdraw	Immunological - ABO Incompatibility	Not Applicable	1	0	1	1	Other	Other	Other	Normotensive
648	1	1	Donor-Recipient Related	Non-clinical	Non- or no clinical CI	Did not withdraw	Immunological - Positive Cytotoxic Antibody Cross-match	Not Applicable	1	0	0	0	Other	Other	Other	Normotensive
649	1	1	Donor-Recipient Related	Non-clinical	Non- or no clinical CI	Did not withdraw	Immunological - Positive Cytotoxic Antibody Cross-match	Not Applicable	1	0	0	0	Other	Other	Other	Normotensive
650	1	1	Donor-Recipient Related	Non-clinical	Non- or no clinical CI	Did not withdraw	Immunological - Positive Cytotoxic Antibody Cross-match	Not Applicable	1	0	0	0	Other	Other	Other	Normotensive
651	1	1	Donor Related - Medical	Clinical	Clinical CI	Did not withdraw	Metabolic Profile - Diabetes	Not Applicable	1	0	0	1	Other	Other	Other	Normotensive
652	1	1	Donor-Recipient Related	Non-clinical	Non- or no clinical CI	Did not withdraw	Immunological - Positive Cytotoxic Antibody Cross-match	Not Applicable	1	0	0	0	Other	Other	Other	Normotensive
653	1	0	Donor Related - Medical	Clinical	Clinical CI	Did not withdraw	Hypertension	Not Applicable	1	0	0	1	Hypertension / abnormality of renal function	Other	Other	Hypertensive
654	1	0	Donor Related - Medical	Clinical	Clinical CI	Did not withdraw	Metabolic Profile - Obese Class II (BMI 35-39)	Not Applicable	0	0	0	1	Other	Other	Other	Normotensive
655	1	0	Donor Related - Medical	Clinical	Clinical CI	Did not withdraw	Hypertension and CKD	Not Applicable	1	0	0	1	Hypertension / abnormality of renal function	Abnormal renal function	Other	Hypertensive
656	1	0	Donor Related - Psychosocial	Non-clinical	Non- or no clinical CI	Withdrew	Lost to follow-up	Not Applicable	1	0	0	1	Other	Other	Other	Normotensive
657	1	1	Donor Related - Medical	Clinical	Clinical CI	Did not withdraw	Metabolic Profile - Obese Class I (BMI 30-34)	Voluntarily withdrew	0	0	0	1	Other	Other	Other	Normotensive
658	1	1	Donor-Recipient Related	Non-clinical	Non- or no clinical CI	Did not withdraw	Immunological - ABO Incompatibility	Not Applicable	1	0	1	1	Other	Other	Other	Normotensive
659	1	0	Donor Related - Medical	Clinical	Clinical CI	Did not withdraw	Metabolic Profile - Obese Class II (BMI 35-39)	Not Applicable	0	0	0	1	Other	Other	Other	Normotensive
660	1	0	Donor Related - Medical	Clinical	Clinical CI	Did not withdraw	Virology and Infection Screen - HIV	Not Applicable	1	1	0	1	Other	Other	Other	Normotensive
661	1	0	Donor Related - Medical	Clinical	Clinical CI	Did not withdraw	Hypertension	Ischaemic Heart Disease	1	0	0	1	Hypertension / abnormality of renal function	Other	Other	Hypertensive
662	2	0	Donor Related - Psychosocial	Non-clinical	Non- or no clinical CI	Did not withdraw	Miscellaneous	Poor insight - unable to provide informed consent	1	0	0	1	Other	Other	Other	Normotensive
663	2	0	Donor Related - Psychosocial	Non-clinical	Non- or no clinical CI	Did not withdraw	Miscellaneous	Poor insight - unable to provide informed consent	1	0	0	1	Other	Other	Other	Normotensive
664	1	0	Donor-Recipient Related	Non-clinical	Non- or no clinical CI	Did not withdraw	Immunological - ABO Incompatibility	Not Applicable	1	0	1	1	Other	Other	Other	Normotensive
665	1	0	Donor-Recipient Related	Non-clinical	Non- or no clinical CI	Did not withdraw	Immunological - ABO Incompatibility	Not Applicable	1	0	1	1	Other	Other	Other	Normotensive
666	1	1	Donor Related - Psychosocial	Non-clinical	Non- or no clinical CI	Withdrew	Withdrew Voluntarily	Not Applicable	1	0	0	1	Other	Other	Other	Normotensive
667	1	0	Donor Related - Medical	Clinical	Clinical CI	Did not withdraw	Metabolic Profile - Hypertension and Obesity	Not Applicable	0	0	0	1	Hypertension / abnormality of renal function	Other	Other	Hypertensive
668	1	0	Donor Related - Psychosocial	Non-clinical	Non- or no clinical CI	Did not withdraw	Required Referral to Social Worker / Psychologist / Psychiatrist	Not Applicable	1	0	0	1	Other	Other	Other	Normotensive
669	2	0	Recipient Related	Non-clinical	Non- or no clinical CI	Did not withdraw	Transplant Candidate Demised	Not Applicable	1	0	0	1	Other	Other	Other	Normotensive
670	1	2	Donor Related - Psychosocial	Non-clinical	Non- or no clinical CI	Withdrew	Lost to follow-up	Not Applicable	1	0	0	1	Other	Other	Other	Normotensive
671	1	3	Donor Related - Medical	Clinical	Clinical CI	Did not withdraw	Hypertension	Not Applicable	1	0	0	1	Hypertension / abnormality of renal function	Other	Other	Hypertensive
672	1	2	Donor-Recipient Related	Non-clinical	Non- or no clinical CI	Did not withdraw	Immunological - ABO Incompatibility	Not Applicable	1	0	1	1	Other	Other	Other	Normotensive
673	1	0	Donor Related - Medical	Clinical	Clinical CI	Did not withdraw	Metabolic Profile - Obese Class I (BMI 30-34)	Not Applicable	0	0	0	1	Other	Other	Other	Normotensive
674	1	0	Donor Related - Psychosocial	Non-clinical	Non- or no clinical CI	Withdrew	Lost to follow-up	Not Applicable	1	0	0	1	Other	Other	Other	Normotensive
675	1	0	Donor-Recipient Related	Non-clinical	Non- or no clinical CI	Did not withdraw	Immunological - Positive Cytotoxic Antibody Cross-match	Not Applicable	1	0	0	0	Other	Other	Other	Normotensive
676	1	0	Donor Related - Psychosocial	Non-clinical	Non- or no clinical CI	Withdrew	Withdrew Voluntarily	Not Applicable	1	0	0	1	Other	Other	Other	Normotensive
677	1	0	Donor-Recipient Related	Non-clinical	Non- or no clinical CI	Did not withdraw	Immunological - ABO Incompatibility	Not Applicable	1	0	1	1	Other	Other	Other	Normotensive
678	1	0	Donor Related - Medical	Clinical	Clinical CI	Did not withdraw	Virology and Infection Screen - HIV	Not Applicable	1	1	0	1	Other	Other	Other	Normotensive
679	1	1	Donor-Recipient Related	Non-clinical	Non- or no clinical CI	Did not withdraw	Immunological - ABO Incompatibility	Not Applicable	1	0	1	1	Other	Other	Other	Normotensive
680	1	1	Donor-Recipient Related	Non-clinical	Non- or no clinical CI	Did not withdraw	Immunological - ABO Incompatibility	Not Applicable	1	0	1	1	Other	Other	Other	Normotensive
681	1	1	Donor Related - Medical	Clinical	Clinical CI	Did not withdraw	Hypertension	Not Applicable	1	0	0	1	Hypertension / abnormality of renal function	Other	Other	Hypertensive
682	2	0	Recipient Related	Non-clinical	Non- or no clinical CI	Did not withdraw	Transplant Candidate Demised	Not Applicable	1	0	0	1	Other	Other	Other	Normotensive
683	2	0	Recipient Related	Non-clinical	Non- or no clinical CI	Did not withdraw	Transplant Candidate Demised	Not Applicable	1	0	0	1	Other	Other	Other	Normotensive
684	1	0	Donor-Recipient Related	Non-clinical	Non- or no clinical CI	Did not withdraw	Immunological - ABO Incompatibility	Not Applicable	1	0	1	1	Other	Other	Other	Normotensive
685	1	0	Donor-Recipient Related	Non-clinical	Non- or no clinical CI	Did not withdraw	Immunological - ABO Incompatibility	Not Applicable	1	0	1	1	Other	Other	Other	Normotensive
686	1	0	Donor Related - Medical	Clinical	Clinical CI	Did not withdraw	Virology and Infection Screen - HIV	Not Applicable	1	1	0	1	Other	Other	Other	Normotensive
687	1	0	Donor Related - Medical	Clinical	Clinical CI	Did not withdraw	Virology and Infection Screen - HIV	Not Applicable	1	1	0	1	Other	Other	Other	Normotensive
688	1	3	Donor Related - Medical	Clinical	Clinical CI	Did not withdraw	Renal - Low GFR / CrCL and Proteinuria	Not Applicable	1	0	0	1	Hypertension / abnormality of renal function	Abnormal renal function	Proteinuria	Normotensive
689	1	1	Donor Related - Medical	Clinical	Clinical CI	Did not withdraw	Metabolic Profile - Obese Class I (BMI 30-34)	Not Applicable	0	0	0	1	Other	Other	Other	Normotensive
690	2	3	Recipient Related	Non-clinical	Non- or no clinical CI	Did not withdraw	Transplant Candidate Medically Ineligible	Not Applicable	1	0	0	1	Other	Other	Other	Normotensive
691	1	1	Donor Related - Psychosocial	Non-clinical	Non- or no clinical CI	Withdrew	Withdrew Voluntarily	Not Applicable	1	0	0	1	Other	Other	Other	Normotensive
692	1	1	Donor Related - Medical	Clinical	Clinical CI	Did not withdraw	Renal - Low GFR or CrCL	Not Applicable	1	0	0	1	Hypertension / abnormality of renal function	Abnormal renal function	Other	Normotensive
693	2	0	Recipient Related	Non-clinical	Non- or no clinical CI	Did not withdraw	Miscellaneous	Recipient transferred to private sector for further care	1	0	0	1	Other	Other	Other	Normotensive
694	2	0	Recipient Related	Non-clinical	Non- or no clinical CI	Did not withdraw	Miscellaneous	Recipient transferred to private sector for further care	1	0	0	1	Other	Other	Other	Normotensive
695	1	0	Donor Related - Medical	Clinical	Clinical CI	Did not withdraw	Renal - Low GFR or CrCL	Not Applicable	1	0	0	1	Hypertension / abnormality of renal function	Abnormal renal function	Other	Normotensive
696	1	0	Donor Related - Medical	Clinical	Clinical CI	Did not withdraw	Hypertension	Not Applicable	1	0	0	1	Hypertension / abnormality of renal function	Other	Other	Hypertensive
697	1	0	Donor Related - Psychosocial	Non-clinical	Non- or no clinical CI	Withdrew	Lost to follow-up	Not Applicable	1	0	0	1	Other	Other	Other	Normotensive
698	1	0	Donor Related - Medical	Clinical	Clinical CI	Did not withdraw	Metabolic Profile - Hypertension and Obesity	Hypertension	0	0	0	1	Hypertension / abnormality of renal function	Other	Other	Hypertensive
699	1	1	Donor Related - Medical	Clinical	Clinical CI	Did not withdraw	Metabolic Syndrome	Not Applicable	1	0	0	1	Other	Other	Other	Normotensive
700	1	1	Donor Related - Medical	Clinical	Clinical CI	Did not withdraw	Hypertension	Not Applicable	1	0	0	1	Hypertension / abnormality of renal function	Other	Other	Hypertensive
701	1	0	Donor-Recipient Related	Non-clinical	Non- or no clinical CI	Did not withdraw	Immunological - ABO Incompatibility	Not Applicable	1	0	1	1	Other	Other	Other	Normotensive
702	1	0	Donor Related - Medical	Clinical	Clinical CI	Did not withdraw	Hypertension	Not Applicable	1	0	0	1	Hypertension / abnormality of renal function	Other	Other	Hypertensive
703	1	0	Donor-Recipient Related	Non-clinical	Non- or no clinical CI	Did not withdraw	Immunological - ABO Incompatibility	Not Applicable	1	0	1	1	Other	Other	Other	Normotensive
704	1	1	Donor Related - Psychosocial	Non-clinical	Non- or no clinical CI	Withdrew	Lost to follow-up	Not Applicable	1	0	0	1	Other	Other	Other	Normotensive
705	1	0	Donor Related - Psychosocial	Non-clinical	Non- or no clinical CI	Withdrew	Lost to follow-up	Not Applicable	1	0	0	1	Other	Other	Other	Normotensive
706	1	0	Donor Related - Medical	Non-clinical	Non- or no clinical CI	Did not withdraw	Miscellaneous	Chronic Ethanol Abuse complicated by liver cirrhosis	1	0	0	1	Other	Other	Other	Normotensive
707	1	1	Donor Related - Medical	Clinical	Clinical CI	Did not withdraw	Hypertension	Not Applicable	1	0	0	1	Hypertension / abnormality of renal function	Other	Other	Hypertensive
708	2	3	Recipient Related	Non-clinical	Non- or no clinical CI	Did not withdraw	Transplant Candidate Medically Ineligible	Not Applicable	1	0	0	1	Other	Other	Other	Normotensive
709	2	0	Recipient Related	Non-clinical	Non- or no clinical CI	Did not withdraw	Transplant Candidate Medically Ineligible	Not Applicable	1	0	0	1	Other	Other	Other	Normotensive
710	1	0	Donor Related - Psychosocial	Non-clinical	Non- or no clinical CI	Withdrew	Withdrew Voluntarily	Not Applicable	1	0	0	1	Other	Other	Other	Normotensive
711	1	0	Donor Related - Medical	Clinical	Clinical CI	Did not withdraw	Hypertension	Not Applicable	1	0	0	1	Hypertension / abnormality of renal function	Other	Other	Hypertensive
712	1	1	Donor Related - Psychosocial	Non-clinical	Non- or no clinical CI	Withdrew	Withdrew Voluntarily	Not Applicable	1	0	0	1	Other	Other	Other	Normotensive
713	1	1	Donor Related - Psychosocial	Non-clinical	Non- or no clinical CI	Withdrew	Withdrew Voluntarily	Not Applicable	1	0	0	1	Other	Other	Other	Normotensive
714	1	0	Donor Related - Psychosocial	Non-clinical	Non- or no clinical CI	Withdrew	Withdrew Voluntarily	Not Applicable	1	0	0	1	Other	Other	Other	Normotensive
715	1	0	Donor Related - Anatomical / Radiological	Non-clinical	Non- or no clinical CI	Did not withdraw	Abnormal Renal Vessels on CT Angiogram	Not Applicable	1	0	0	1	Other	Other	Other	Normotensive
716	1	0	Donor Related - Medical	Clinical	Clinical CI	Did not withdraw	Hypertension	Not Applicable	1	0	0	1	Hypertension / abnormality of renal function	Other	Other	Hypertensive
717	1	1	Donor Related - Psychosocial	Non-clinical	Non- or no clinical CI	Withdrew	Withdrew Voluntarily	Not Applicable	1	0	0	1	Other	Other	Other	Normotensive
718	1	1	Donor-Recipient Related	Non-clinical	Non- or no clinical CI	Did not withdraw	Immunological - Positive Cytotoxic Antibody Cross-match	Not Applicable	1	0	0	0	Other	Other	Other	Normotensive
719	1	0	Donor Related - Medical	Clinical	Clinical CI	Did not withdraw	Hypertension	Not Applicable	1	0	0	1	Hypertension / abnormality of renal function	Other	Other	Hypertensive
720	1	1	Donor Related - Anatomical / Radiological	Clinical	Clinical CI	Did not withdraw	Abnormal Renal Vessels on CT Angiogram	Not Applicable	1	0	0	1	Other	Other	Other	Normotensive
721	1	0	Donor Related - Medical	Clinical	Clinical CI	Did not withdraw	Virology and Infection Screen - Hep B sAg (+)	Not Applicable	1	0	0	1	Other	Other	Other	Normotensive
722	2	1	Recipient Related	Non-clinical	Non- or no clinical CI	Did not withdraw	Transplant Candidate Medically Ineligible	Not Applicable	1	0	0	1	Other	Other	Other	Normotensive
723	2	1	Recipient Related	Non-clinical	Non- or no clinical CI	Did not withdraw	Transplant Candidate Medically Ineligible	Not Applicable	1	0	0	1	Other	Other	Other	Normotensive
724	1	1	Donor-Recipient Related	Non-clinical	Non- or no clinical CI	Did not withdraw	Immunological - Positive Cytotoxic Antibody Cross-match	Not Applicable	1	0	0	0	Other	Other	Other	Normotensive
725	1	1	Donor Related - Medical	Clinical	Clinical CI	Did not withdraw	Metabolic Profile - Obese Class I (BMI 30-34)	Not Applicable	0	0	0	1	Other	Other	Other	Normotensive
726	1	1	Donor Related - Psychosocial	Non-clinical	Non- or no clinical CI	Withdrew	Withdrew Voluntarily	Not Applicable	1	0	0	1	Other	Other	Other	Normotensive
727	2	1	Recipient Related	Non-clinical	Non- or no clinical CI	Did not withdraw	Transplant Candidate Demised	Not Applicable	1	0	0	1	Other	Other	Other	Normotensive
728	2	0	Recipient Related	Non-clinical	Non- or no clinical CI	Did not withdraw	Transplant Candidate Demised	Not Applicable	1	0	0	1	Other	Other	Other	Normotensive
729	1	2	Donor Related - Psychosocial	Non-clinical	Non- or no clinical CI	Withdrew	Lost to follow-up	Not Applicable	1	0	0	1	Other	Other	Other	Normotensive
730	1	0	Donor-Recipient Related	Non-clinical	Non- or no clinical CI	Did not withdraw	Immunological - Positive Cytotoxic Antibody Cross-match	Not Applicable	1	0	0	0	Other	Other	Other	Normotensive
731	1	0	Donor Related - Medical	Clinical	Clinical CI	Did not withdraw	Metabolic Profile - Hypertension and Obesity	Not Applicable	0	0	0	1	Hypertension / abnormality of renal function	Other	Other	Hypertensive
732	1	0	Donor Related - Medical	Clinical	Clinical CI	Did not withdraw	Hypertension	Not Applicable	1	0	0	1	Hypertension / abnormality of renal function	Other	Other	Hypertensive
733	1	0	Donor Related - Medical	Clinical	Clinical CI	Did not withdraw	Hypertension	Not Applicable	1	0	0	1	Hypertension / abnormality of renal function	Other	Other	Hypertensive
734	2	1	Recipient Related	Non-clinical	Non- or no clinical CI	Did not withdraw	Transplant Candidate Demised	Not Applicable	1	0	0	1	Other	Other	Other	Normotensive
735	1	1	Donor Related - Medical	Clinical	Clinical CI	Did not withdraw	Metabolic Profile - Obese Class I (BMI 30-34)	Voluntarily withdrew	0	0	0	1	Other	Other	Other	Normotensive
736	1	1	Donor Related - Psychosocial	Non-clinical	Non- or no clinical CI	Withdrew	Withdrew Voluntarily	Not Applicable	1	0	0	1	Other	Other	Other	Normotensive
737	1	0	Donor Related - Medical	Clinical	Clinical CI	Did not withdraw	Metabolic Profile - Hypertension and Obesity	Not Applicable	0	0	0	1	Hypertension / abnormality of renal function	Other	Other	Hypertensive
738	2	0	Recipient Related	Non-clinical	Non- or no clinical CI	Did not withdraw	Alternate Donation Received - From Alternate Living Donor	Not Applicable	1	0	0	1	Other	Other	Other	Normotensive
739	1	1	Donor Related - Psychosocial	Non-clinical	Non- or no clinical CI	Withdrew	Withdrew Voluntarily	Not Applicable	1	0	0	1	Other	Other	Other	Normotensive
740	1	1	Donor Related - Psychosocial	Non-clinical	Non- or no clinical CI	Did not withdraw	Miscellaneous	Polysubstance Abuse - Ethanol, Illicit drugs	1	0	0	1	Other	Other	Other	Normotensive
741	1	1	Donor Related - Medical	Clinical	Clinical CI	Did not withdraw	Metabolic Profile - Obese Class I (BMI 30-34)	Not Applicable	0	0	0	1	Other	Other	Other	Normotensive
742	1	1	Donor Related - Medical	Clinical	Clinical CI	Did not withdraw	Miscellaneous	Haematological - Persistent Iron Deficiency Anaemia	1	0	0	1	Other	Other	Other	Normotensive
743	2	1	Recipient Related	Non-clinical	Non- or no clinical CI	Did not withdraw	Transplant Candidate Medically Ineligible	Not Applicable	1	0	0	1	Other	Other	Other	Normotensive
744	2	0	Recipient Related	Non-clinical	Non- or no clinical CI	Did not withdraw	Transplant Candidate Demised	Not Applicable	1	0	0	1	Other	Other	Other	Normotensive
745	1	0	Donor-Recipient Related	Non-clinical	Non- or no clinical CI	Did not withdraw	Immunological - ABO Incompatibility	Not Applicable	1	0	1	1	Other	Other	Other	Normotensive
746	1	1	Donor-Recipient Related	Non-clinical	Non- or no clinical CI	Did not withdraw	Immunological - Positive Cytotoxic Antibody Cross-match	Not Applicable	1	0	0	0	Other	Other	Other	Normotensive
747	1	0	Donor-Recipient Related	Non-clinical	Non- or no clinical CI	Did not withdraw	Immunological - ABO Incompatibility	Not Applicable	1	0	1	1	Other	Other	Other	Normotensive
748	1	1	Donor Related - Medical	Clinical	Clinical CI	Did not withdraw	Metabolic Profile - Hypertension and Obesity	Not Applicable	0	0	0	1	Hypertension / abnormality of renal function	Other	Other	Hypertensive
749	2	1	Recipient Related	Non-clinical	Non- or no clinical CI	Did not withdraw	Transplant Candidate Demised	Not Applicable	1	0	0	1	Other	Other	Other	Normotensive
750	1	1	Donor Related - Medical	Clinical	Clinical CI	Did not withdraw	Metabolic Profile - Obese Class I (BMI 30-34)	Voluntarily withdrew	0	0	0	1	Other	Other	Other	Normotensive
751	1	1	Donor Related - Medical	Clinical	Clinical CI	Did not withdraw	Hypertension	Not Applicable	1	0	0	1	Hypertension / abnormality of renal function	Other	Other	Hypertensive
752	1	0	Donor Related - Psychosocial	Non-clinical	Non- or no clinical CI	Withdrew	Withdrew Voluntarily	Not Applicable	1	0	0	1	Other	Other	Other	Normotensive
753	1	0	Donor Related - Medical	Clinical	Clinical CI	Did not withdraw	Metabolic Profile - Obese Class I (BMI 30-34)	Not Applicable	0	0	0	1	Other	Other	Other	Normotensive
754	1	0	Donor Related - Medical	Clinical	Clinical CI	Did not withdraw	Metabolic Profile - Hypertension and Obesity	Not Applicable	0	0	0	1	Hypertension / abnormality of renal function	Other	Other	Hypertensive
755	1	0	Donor Related - Medical	Clinical	Clinical CI	Did not withdraw	Renal - Low GFR or CrCL	Voluntarily withdrew	1	0	0	1	Hypertension / abnormality of renal function	Abnormal renal function	Other	Normotensive
756	2	0	Recipient Related	Non-clinical	Non- or no clinical CI	Did not withdraw	Transplant Candidate Demised	Not Applicable	1	0	0	1	Other	Other	Other	Normotensive
757	1	0	Donor Related - Medical	Clinical	Clinical CI	Did not withdraw	Hypertension	Not Applicable	1	0	0	1	Hypertension / abnormality of renal function	Other	Other	Hypertensive
758	1	0	Donor-Recipient Related	Non-clinical	Non- or no clinical CI	Did not withdraw	Immunological - ABO Incompatibility	Not Applicable	1	0	1	1	Other	Other	Other	Normotensive
759	1	0	Donor Related - Medical	Clinical	Clinical CI	Did not withdraw	Miscellaneous	Haematological - Persistent Iron Deficiency Anaemia	1	0	0	1	Other	Other	Other	Normotensive
760	1	0	Donor Related - Medical	Clinical	Clinical CI	Did not withdraw	Hypertension	Not Applicable	1	0	0	1	Hypertension / abnormality of renal function	Other	Other	Hypertensive
761	1	0	Donor Related - Medical	Clinical	Clinical CI	Did not withdraw	Metabolic Profile - Hypertension and Obesity	Hypertension	0	0	0	1	Hypertension / abnormality of renal function	Other	Other	Hypertensive
762	1	0	Donor Related - Medical	Clinical	Clinical CI	Did not withdraw	Miscellaneous	Autosomal Dominant Polycystic Kidney Disease	1	0	0	1	Other	Other	Other	Normotensive
763	1	0	Donor Related - Medical	Clinical	Clinical CI	Did not withdraw	Virology and Infection Screen - HIV	Not Applicable	1	1	0	1	Other	Other	Other	Normotensive
764	1	1	Donor Related - Medical	Clinical	Clinical CI	Did not withdraw	Metabolic Profile - Obese Class III (BMI =40)	Not Applicable	0	0	0	1	Other	Other	Other	Normotensive
765	1	3	Donor-Recipient Related	Non-clinical	Non- or no clinical CI	Did not withdraw	Immunological - ABO Incompatibility	Not Applicable	1	0	1	1	Other	Other	Other	Normotensive
766	1	0	Donor Related - Medical	Clinical	Clinical CI	Did not withdraw	Metabolic Profile - Obese Class II (BMI 35-39)	Not Applicable	0	0	0	1	Other	Other	Other	Normotensive
767	1	0	Donor Related - Medical	Clinical	Clinical CI	Did not withdraw	Metabolic Profile - Obese Class II (BMI 35-39)	Not Applicable	0	0	0	1	Other	Other	Other	Normotensive
768	2	0	Donor-Recipient Related	Non-clinical	Non- or no clinical CI	Did not withdraw	Miscellaneous	Donor-recipient pair transferred to private sector	1	0	0	1	Other	Other	Other	Normotensive
[truncated: 142 more rows]

## Sheet: Database followup of accepted
Study number	Relation to Recipient	Sex	Ethnicity	Age at Donation	Number of Years from Donation to Last Follow-up Visit	Years from Last Follow-up Visit to Study Endpoint (2015-07-31)	Approximate Number of Post-Donation Follow-up Visits	Number of Post-Donation Hospital Admissions	Reason for Hospital Admission	Domicile	Reason for Lost to Follow-Up	Specify Reason for Lost to Follow-Up	Pre-Donation - BMI Absolute Value (kg/m²)	Pre-Donation - ACR Absolute Value (mg/day)	Pre-Donation - ACR (mg/day)	Pre-Donation - SBP Absolute Value (mmHg)	Pre-Donation - SBP (mmHg)	Pre-Donation - DBP Absolute Value (mmHg)	Pre-Donation - DBP (mmHg)	Pre-Donation - Baseline Serum Creatinine (µmol/L)	Pre-Donation - 51Cr EDTA-GFR Absolute Value (ml/min/1.73m²)	Pre-Donation - 51Cr EDTA-GFR Stage (ml/min/1.73m²)	Pre-Donation - CKD-EPI GFR Absolute Value (ml/min/1,73m²)	Pre-Donation - CKD-EPI GFR Stage (ml/min/1,73m²)	Post-Donation - Age at First Visit	Post-Donation (First Visit) - BMI Absolute Value (kg/m²)	Post-Donation (First Visit) - ACR Absolute Value (mg/day)	Post-Donation (First Visit) - ACR (mg/day)	Post-Donation (First Visit) - SBP Absolute Value (mmHg)	Post-Donation (First Visit) - SBP (mmHg)	Post-Donation (First Visit) - DBP Absolute Value (mmHg)	Post-Donation (First Visit) - DBP (mmHg)	Post-Donation (First Visit) - Serum Creatinine (µmol/L)	Post-Donation (First Visit) - CKD-EPI GFR Absolute Value (ml/min/1,73m²)	Post-Donation (First Visit) - CKD-EPI GFR Stage (ml/min/1,73m²)	Post-Donation (First Visit) - Years from Donation to ESRD where eGFR =15	Post-Donation (First Visit) - RRT where eGFR =15	Post-Donation (First Visit) - Alcohol Consumption	Post-Donation (First Visit) - Development of Co-Morbid Disease	Post-Donation (First Visit) - Specify Other Co-Morbid Disease	Post-Donation - Age at One Year or Average of Total Follow-Up Period	Post-Donation (At One Year or Average of Total Follow-Up Period) - BMI Absolute Value (kg/m²)	Post-Donation (At One Year orAverage of Total Follow-Up Period) - ACR Absolute Value (mg/day)	Post-Donation (At One Year orAverage of Total Follow-Up Period) - ACR (mg/day)	Post-Donation (At One Year or Average of Total Follow-Up Period) - SBP Absolute Value (mmHg)	Post-Donation (At One Year or Average of Total Follow-Up Period) - SBP (mmHg)	Post-Donation (At One Year or Average of Total Follow-Up Period) - DBP Absolute Value (mmHg)	Post-Donation (At One Year or Average of Total Follow-Up Period) - DBP (mmHg)	Post-Donation (At One Year or Average of Total Follow-Up Period) - Serum Creatinine (µmol/L)
[truncated: 298 more rows]
[truncated: 27 more columns]
